# Supplementary material for: Structural effects of high laser power densities on an early bacteriorhodopsin photocycle intermediate
Source: Nat Commun. 2024 Nov 27;15:10278. doi: 10.1038/s41467-024-54422-8 (PMC11603225; doi:10.1038/s41467-024-54422-8)
Supplement: Supplementary file 4 — Source Data [file 41467_2024_54422_MOESM4_ESM.xlsx]

## Sheet: Figure 2B Data
	1e-11	1e-10	1e-09	1e-08	1.6e-08	4e-08	1.1e-07	2.9e-07	7.6e-07	2e-06	5.25e-06	1.38e-05	3.62e-05	9.52e-05	0.00025	0.000675	0.001725
difference a and b axis averaged	-0.00403158	0.000266364	0.0311275	0.17533	0.19	0.24	0.16	0.21	0.16	0.09	0.07	0.04	0.04	0.01	0.02	0.02	0.02
difference c axis averaged	0.0162994	0.0840727	0.316493	0.0501905	-0.04	0.09	0.05	0.05	0.01	0.02	-0.02	-0.06	-0.03	0.01	-0.05	-0.03	-0.07
Volume applying difference to standard dark cell (different for Nango / Bertrand, see formula)	373347	373627	374780	375613	383560	384616	383502	384112	383365	382545	382165	381664	381766	381537	381454	381522	381386
Volume fraction compared to standard dark cell	1.00002	1.00077	1.00386	1.00609	1.00571	1.00848	1.00556	1.00716	1.0052	1.00305	1.00206	1.00074	1.00101	1.00041	1.00019	1.00037	1.00001
percentage increase	0.00177119	0.0766918	0.38563	0.608634	0.57138	0.848263	0.556082	0.71619	0.520227	0.305313	0.205641	0.0741159	0.100905	0.0408368	0.019217	0.0370648	0.00136919
	run	dark a	dark b	dark c	light a	light b	light c	lightab - darkab	lightc -lightb
2us	397728	6.27872	6.2784	11.235	6.30389	6.30355	11.2242	0.02516	-0.0108
2us	397729	6.27822	6.27955	11.236	6.3011	6.30008	11.2308	0.021705	-0.0052
2us	397730	6.27846	6.27964	11.2381	6.30291	6.30205	11.2361	0.02343	-0.002
2us	397731	6.28021	6.27908	11.2387	6.30123	6.30125	11.2348	0.021595	-0.0039
2us	397732	6.27976	6.27928	11.235	6.30397	6.30495	11.2323	0.02494	-0.0027
2us	397734	6.28148	6.28084	11.2397	6.30591	6.30501	11.2301	0.0243	-0.0096
2us	397735	6.27984	6.27901	11.23	6.30596	6.30551	11.2259	0.02631	-0.0041
2us	397736	6.2774	6.27802	11.2365	6.2948	6.29474	11.2332	0.01706	-0.0033
2us	397737	6.27771	6.27985	11.231	6.29759	6.29697	11.2345	0.0185	0.0035
2us	397738	6.27721	6.2774	11.2331	6.29711	6.2966	11.2302	0.01955	-0.0029
2us	397739	6.277	6.27953	11.2321	6.29559	6.2982	11.2303	0.01863	-0.0018
2us	397740	6.27741	6.27803	11.2269	6.29269	6.29292	11.2269	0.015085	0
2us	397741	6.27606	6.27907	11.221	6.29248	6.29299	11.2175	0.01517	-0.0035
2us	397742	6.27519	6.27719	11.2155	6.2911	6.29109	11.2183	0.014905	0.0028
2us	397743	6.2745	6.2772	11.2147	6.28783	6.28652	11.2206	0.011325	0.0059
2us	397744	6.26431	6.26523	11.2313	6.26497	6.26465	11.2353	4e-05	0.004
2us	397745	6.2661	6.26531	11.2255	6.26514	6.26377	11.2238	-0.00125	-0.0017
2us	397746	6.26528	6.26833	11.249	6.26452	6.2667	11.2493	-0.001195	0.0003
2us	397747	6.26496	6.26686	11.2316	6.26432	6.26533	11.2325	-0.001085	0.0009
2us	397748	6.26337	6.26561	11.2387	6.26479	6.2663	11.2345	0.001055	-0.0042
2us	397749	6.26274	6.26552	11.2347	6.26441	6.26607	11.2286	0.00111	-0.0061
2us	397750	6.26493	6.26578	11.2352	6.26569	6.26706	11.2344	0.00102	-0.0008
2us	397751	6.26565	6.26794	11.2328	6.26714	6.26807	11.2359	0.00081	0.0031
2us	397752	6.27175	6.27386	11.194	6.26667	6.26885	11.2039	-0.005045	0.0099
2us	397753	6.26477	6.26877	11.1981	6.26584	6.2677	11.2012	0	0.0031
2us	397754	6.26507	6.26775	11.1979	6.26572	6.26761	11.207	0.000255	0.0091
2us	397755	6.26422	6.26786	11.2041	6.26121	6.26705	11.2075	-0.00191	0.0034
2us	397756	6.26285	6.26654	11.2065	6.26419	6.2663	11.2128	0.00055	0.0063
2us	397757	6.26484	6.26469	11.2058	6.26653	6.26616	11.1972	0.00158	-0.0086
2us	397758	6.26512	6.27072	11.1072	6.26494	6.26409	11.1709	-0.003405	0.0637
2us	397759	6.26442	6.26723	11.1964	6.26319	6.26635	11.2055	-0.001055	0.0091
2us	397760	6.26625	6.26868	11.1989	6.26531	6.26748	11.202	-0.00107	0.0031
2us	397761	6.26471	6.26806	11.1948	6.26778	6.26792	11.2055	0.001465	0.0107	0.00877379	0.00205152
250us	397762	6.28157	6.28136	11.2482	6.28791	6.28438	11.2403	0.00468	-0.0079
250us	397764	6.2823	6.28244	11.2483	6.28679	6.2861	11.2335	0.004075	-0.0148
250us	397765	6.28453	6.28584	11.2363	6.28085	6.28269	11.218	-0.003415	-0.0183
250us	397766	6.27787	6.278	11.2331	6.28107	6.28093	11.2301	0.003065	-0.003
250us	397767	6.27744	6.27706	11.2264	6.28058	6.28075	11.2078	0.003415	-0.0186
250us	397768	6.2827	6.27989	11.2187	6.28192	6.28118	11.2248	0.000255	0.0061
250us	397769	6.27745	6.27765	11.2277	6.28486	6.28358	11.2177	0.00667	-0.01
250us	397770	6.27818	6.28035	11.2281	6.28611	6.28364	11.2146	0.00561	-0.0135
250us	397771	6.27921	6.28216	11.2164	6.2857	6.28696	11.2127	0.005645	-0.0037
250us	397772	6.28007	6.27775	11.2204	6.28261	6.28385	11.2197	0.00432	-0.0007
250us	397773	6.279	6.27854	11.2274	6.28206	6.28053	11.2163	0.002525	-0.0111
250us	397774	6.2763	6.27598	11.2254	6.27924	6.27907	11.2162	0.003015	-0.0092
250us	397775	6.27579	6.27598	11.221	6.27943	6.2814	11.2097	0.00453	-0.0113
250us	397776	6.2745	6.27645	11.2123	6.27514	6.27703	11.2132	0.00061	0.0009
250us	397777	6.27287	6.27546	11.2166	6.2782	6.27615	11.2172	0.00301	0.0006
250us	397778	6.27297	6.27228	11.2141	6.26053	6.26425	11.2079	-0.010235	-0.0062
250us	397780	6.25938	6.2628	11.2076	6.26083	6.26353	11.2092	0.00109	0.0016
250us	397781	6.25937	6.26195	11.2103	6.26065	6.26404	11.2122	0.001685	0.0019
250us	397782	6.26071	6.26292	11.2132	6.26126	6.26393	11.2091	0.00078	-0.0041
250us	397783	6.26026	6.26322	11.2079	6.26397	6.26611	11.2076	0.0033	-0.0003
250us	397784	6.26271	6.26592	11.2037	6.26523	6.26866	11.2044	0.00263	0.0007
250us	397785	6.26241	6.26437	11.2073	6.26382	6.26573	11.2232	0.001385	0.0159
250us	397786	6.2614	6.264	11.2305	6.26089	6.2638	11.2254	-0.000355	-0.0051
250us	397788	6.25938	6.26152	11.2279	6.26252	6.26489	11.226	0.003255	-0.0019
250us	397789	6.26281	6.26354	11.2303	6.26139	6.26385	11.2297	-0.000555	-0.0006
250us	397790	6.2624	6.26481	11.2277	6.26221	6.26408	11.2222	-0.00046	-0.0055
250us	397791	6.2606	6.2632	11.2192	6.26418	6.26602	11.2157	0.0032	-0.0035
250us	397792	6.2628	6.26579	11.2164	6.26349	6.26548	11.2168	0.00019	0.0004
250us	397793	6.26268	6.2655	11.2218	6.26248	6.26514	11.2253	-0.00028	0.0035
250us	397794	6.26516	6.26482	11.2143	6.26494	6.26344	11.2144	-0.0008	0.0001
250us	397795	6.27051	6.27532	11.2341	6.26984	6.27038	11.2326	-0.002805	-0.0015
250us	397796	6.27134	6.27147	11.2354	6.27292	6.27493	11.2253	0.00252	-0.0101
250us	397797	6.26891	6.26957	11.2272	6.27545	6.27734	11.2153	0.007155	-0.0119
250us	397798	6.26988	6.27217	11.2348	6.27487	6.2756	11.2265	0.00421	-0.0083
250us	397799	6.27108	6.27192	11.241	6.27668	6.27604	11.2301	0.00486	-0.0109
250us	397800	6.27257	6.27343	11.2307	6.27902	6.27782	11.2279	0.00542	-0.0028
250us	397801	6.27327	6.27463	11.2423	6.27698	6.27803	11.2268	0.003555	-0.0155
250us	397802	6.27466	6.27534	11.2415	6.27793	6.27817	11.2358	0.00305	-0.0057
250us	397803	6.27859	6.27976	11.2339	6.27919	6.2804	11.2305	0.00062	-0.0034
250us	397804	6.27445	6.2761	11.2488	6.27901	6.27897	11.2423	0.003715	-0.0065	0.0021285	-0.004855
5.250us	397805	6.27735	6.27704	11.2378	6.29224	6.29241	11.2285	0.01513	-0.0093
5.250us	397806	6.27584	6.27641	11.2349	6.29268	6.29236	11.2303	0.016395	-0.0046
5.250us	397807	6.27449	6.2754	11.2377	6.2949	6.29426	11.2251	0.019635	-0.0126
5.250us	397808	6.27539	6.27564	11.2406	6.29149	6.28995	11.2327	0.015205	-0.0079
5.250us	397809	6.276	6.27559	11.22	6.29271	6.29452	11.2184	0.01782	-0.0016
5.250us	397810	6.26444	6.28015	11.0574	6.27776	6.27301	11.1441	0.00309	0.0867
5.250us	397811	6.26187	6.26494	11.2127	6.26506	6.27373	11.2072	0.00599	-0.0055
5.250us	397812	6.26509	6.2652	11.2238	6.26684	6.26788	11.2098	0.002215	-0.014
5.250us	397813	6.26457	6.26754	11.2189	6.26574	6.26953	11.2173	0.00158	-0.0016
5.250us	397814	6.2638	6.2632	11.1968	6.2654	6.26908	11.2044	0.00374	0.0076
5.250us	397815	6.27386	6.26764	11.1965	6.267	6.26356	11.2063	-0.00547	0.0098
5.250us	397816	6.25515	6.25123	11.1883	6.24908	6.26371	11.1741	0.003205	-0.0142
5.250us	397817	6.25494	6.25683	11.1826	6.26957	6.26187	11.2009	0.009835	0.0183
5.250us	397818	6.26106	6.26982	11.2233	6.26535	6.27419	11.1861	0.00433	-0.0372
5.250us	397819	6.25453	6.26667	11.2088	6.26421	6.27622	11.1886	0.009615	-0.0202
5.250us	397820	6.26177	6.26493	11.2256	6.26571	6.26805	11.243	0.00353	0.0174
5.250us	397821	6.25383	6.25868	11.2058	6.27677	6.28075	11.1674	0.022505	-0.0384
5.250us	397822	6.26135	6.26309	11.2133	6.25934	6.26395	11.215	-0.000575	0.0017
5.250us	397823	6.26029	6.26291	11.2109	6.26142	6.26461	11.2087	0.001415	-0.0022
5.250us	397824	6.26174	6.26279	11.1999	6.26343	6.26707	11.2007	0.002985	0.0008
5.250us	397825	6.26065	6.26215	11.2201	6.26124	6.26311	11.2213	0.000775	0.0012
5.250us	397826	6.2591	6.26392	11.2181	6.26087	6.26317	11.2208	0.00051	0.0027
5.250us	397827	6.26131	6.264	11.2051	6.26045	6.26346	11.2119	-0.0007	0.0068
5.250us	397828	6.26369	6.26943	11.1967	6.27266	6.26818	11.1806	0.00386	-0.0161
5.250us	397829	6.26055	6.26218	11.2131	6.26187	6.2634	11.2148	0.00127	0.0017
5.250us	397830	6.26093	6.26371	11.2185	6.2601	6.26285	11.2103	-0.000845	-0.0082
5.250us	397831	6.2607	6.26315	11.2173	6.26248	6.26296	11.2113	0.000795	-0.006
5.250us	397832	6.26091	6.26403	11.215	6.26063	6.26304	11.2156	-0.000635	0.0006
5.250us	397833	6.2602	6.26316	11.2145	6.26129	6.26364	11.2226	0.000785	0.0081
5.250us	397834	6.27551	6.27388	11.2362	6.28394	6.28083	11.2251	0.00769	-0.0111
5.250us	397835	6.27329	6.27299	11.2416	6.28809	6.28207	11.2344	0.01194	-0.0072
5.250us	397836	6.27309	6.27433	11.2499	6.28543	6.28473	11.241	0.01137	-0.0089
5.250us	397837	6.27455	6.275	11.2448	6.28502	6.28711	11.2408	0.01129	-0.004
5.250us	397838	6.27306	6.27513	11.2489	6.29184	6.29471	11.238	0.01918	-0.0109
5.250us	397839	6.27438	6.27646	11.2403	6.29312	6.29154	11.2445	0.01691	0.0042
5.250us	397840	6.27696	6.27723	11.2479	6.29125	6.29178	11.2427	0.01442	-0.0052
5.250us	397841	6.27839	6.27764	11.2502	6.29502	6.29381	11.2389	0.0164	-0.0113
5.250us	397842	6.27937	6.28051	11.2461	6.29378	6.29607	11.247	0.014985	0.0009
5.250us	397843	6.28078	6.28	11.2211	6.30165	6.30008	11.2244	0.020475	0.0033
5.250us	397844	6.27908	6.27712	11.2224	6.30852	6.30657	11.2061	0.029445	-0.0163
5.250us	397845	6.27585	6.27675	11.2145	6.29491	6.29506	11.211	0.018685	-0.0035
5.250us	397846	6.2718	6.27419	11.2175	6.28854	6.28545	11.2184	0.014	0.0009
5.250us	397847	6.27399	6.27589	11.2126	6.27905	6.27956	11.2074	0.004365	-0.0052
5.250us	397848	6.27232	6.27505	11.2119	6.27901	6.281	11.209	0.00632	-0.0029
5.250us	397849	6.27281	6.27729	11.2093	6.27788	6.2767	11.2026	0.00224	-0.0067
5.250us	397850	6.27404	6.27505	11.2039	6.27761	6.27551	11.1983	0.002015	-0.0056
5.250us	397851	6.26355	6.26635	11.2174	6.26598	6.26745	11.2203	0.001765	0.0029
5.250us	397852	6.26666	6.26719	11.2291	6.265	6.26579	11.2285	-0.00153	-0.0006
5.250us	397853	6.2642	6.26625	11.2199	6.26462	6.26547	11.2181	-0.00018	-0.0018
5.250us	397855	6.26568	6.2679	11.2078	6.2664	6.26798	11.2159	0.0004	0.0081
5.250us	397856	6.26429	6.26715	11.2129	6.26585	6.26613	11.2174	0.00027	0.0045
5.250us	397857	6.26612	6.26731	11.2144	6.26424	6.26711	11.218	-0.00104	0.0036
5.250us	397858	6.26715	6.26858	11.209	6.26558	6.2676	11.2167	-0.001275	0.0077
5.250us	397859	6.27002	6.27067	11.1852	6.2667	6.26865	11.2138	-0.00267	0.0286
5.250us	397860	6.2627	6.26376	11.2226	6.27044	6.27116	11.1882	0.00757	-0.0344	0.00696418	-0.00194727
13.80us	397862	6.26159	6.26437	11.2216	6.26188	6.26431	11.2218	0.000115	0.0002
13.80us	397863	6.26552	6.26709	11.2127	6.26374	6.26503	11.2192	-0.00192	0.0065
13.80us	397865	6.26577	6.26675	11.2115	6.26642	6.26702	11.2138	0.00046	0.0023
13.80us	397866	6.26354	6.26524	11.2287	6.26661	6.26819	11.2223	0.00301	-0.0064
13.80us	397867	6.26496	6.26594	11.2296	6.26655	6.26793	11.2215	0.00179	-0.0081
13.80us	397869	6.26715	6.26874	11.228	6.26668	6.26765	11.222	-0.00078	-0.006
13.80us	397870	6.26586	6.26666	11.2322	6.26795	6.26972	11.2235	0.002575	-0.0087
13.80us	397871	6.26644	6.26639	11.2225	6.26614	6.26862	11.2286	0.000965	0.0061
13.80us	397872	6.27198	6.26974	11.2245	6.26671	6.26673	11.2256	-0.00414	0.0011
13.80us	397873	6.27463	6.2712	11.2169	6.27733	6.2789	11.2043	0.0052	-0.0126
13.80us	397874	6.27253	6.27427	11.2199	6.27714	6.27658	11.2178	0.00346	-0.0021
13.80us	397875	6.27187	6.27272	11.2217	6.27695	6.277	11.2235	0.00468	0.0018
13.80us	397876	6.27342	6.27298	11.2206	6.27824	6.27842	11.2208	0.00513	0.0002
13.80us	397877	6.27613	6.27343	11.2202	6.28395	6.28083	11.2091	0.00761	-0.0111
13.80us	397878	6.27352	6.27568	11.2209	6.28059	6.28061	11.2148	0.006	-0.0061
13.80us	397879	6.27509	6.27561	11.2135	6.27937	6.28026	11.212	0.004465	-0.0015
13.80us	397880	6.2744	6.27468	11.2228	6.28007	6.27979	11.2156	0.00539	-0.0072
13.80us	397881	6.27298	6.27548	11.2166	6.2829	6.28068	11.2103	0.00756	-0.0063
13.80us	397882	6.27927	6.28072	11.2485	6.28967	6.28908	11.2399	0.00938	-0.0086
13.80us	397883	6.27716	6.27822	11.2427	6.28854	6.28838	11.2429	0.01077	0.0002
13.80us	397884	6.27946	6.27931	11.2365	6.28933	6.28937	11.2295	0.009965	-0.007
13.80us	397885	6.27731	6.27811	11.2313	6.28607	6.28771	11.2239	0.00918	-0.0074
13.80us	397886	6.27484	6.27768	11.2267	6.28354	6.28265	11.2225	0.006835	-0.0042
13.80us	397887	6.27532	6.27671	11.2301	6.27819	6.27895	11.2253	0.002555	-0.0048
13.80us	397888	6.27994	6.28022	11.1593	6.28157	6.28194	11.1644	0.001675	0.0051
13.80us	397889	6.27239	6.27523	11.0842	6.27549	6.27929	11.0964	0.00358	0.0122
13.80us	397890	6.269	6.28995	11.1427	6.28603	6.26141	11.0522	-0.005755	-0.0905	0.00369463	-0.00603333
36.20us	397891	6.26462	6.26701	11.218	6.26651	6.26891	11.21	0.001895	-0.008
36.20us	397892	6.26437	6.26592	11.2148	6.26482	6.2669	11.2175	0.000715	0.0027
36.20us	397893	6.26411	6.26598	11.2126	6.26634	6.26692	11.224	0.001585	0.0114
36.20us	397894	6.2645	6.26636	11.2119	6.26538	6.26825	11.2079	0.001385	-0.004
36.20us	397895	6.26361	6.26735	11.2098	6.26552	6.26809	11.209	0.001325	-0.0008
36.20us	397896	6.26186	6.26544	11.2116	6.26646	6.26756	11.2151	0.00336	0.0035
36.20us	397897	6.26375	6.26649	11.2079	6.26487	6.26577	11.2166	0.0002	0.0087
36.20us	397898	6.26384	6.26675	11.2091	6.26507	6.26683	11.206	0.000655	-0.0031
36.20us	397899	6.26269	6.26485	11.2028	6.26596	6.26468	11.2023	0.00155	-0.0005
36.20us	397901	6.26582	6.26917	11.2038	6.26798	6.26903	11.1913	0.00101	-0.0125
36.20us	397902	6.26517	6.26674	11.2064	6.26777	6.26864	11.2012	0.00225	-0.0052
36.20us	397903	6.26634	6.26856	11.1907	6.26939	6.2687	11.1993	0.001595	0.0086
36.20us	397905	6.26581	6.2642	11.1947	6.26592	6.2691	11.1935	0.002505	-0.0012
36.20us	397911	6.26495	6.26785	11.2288	6.26795	6.26948	11.2195	0.002315	-0.0093
36.20us	397912	6.2639	6.26576	11.2466	6.26652	6.26648	11.2365	0.00167	-0.0101
36.20us	397913	6.26555	6.26599	11.2408	6.26649	6.26695	11.2351	0.00095	-0.0057
36.20us	397914	6.26922	6.27045	11.2312	6.2688	6.26977	11.2415	-0.00055	0.0103
36.20us	397915	6.26853	6.26991	11.2476	6.27084	6.27034	11.2379	0.00137	-0.0097
36.20us	397916	6.26914	6.26844	11.2435	6.27243	6.27279	11.2413	0.00382	-0.0022
36.20us	397917	6.26959	6.27022	11.2475	6.27376	6.27414	11.2442	0.004045	-0.0033
36.20us	397918	6.27019	6.27004	11.2506	6.27568	6.27549	11.2413	0.00547	-0.0093
36.20us	397919	6.26804	6.26882	11.2464	6.27328	6.27409	11.2349	0.005255	-0.0115
36.20us	397920	6.27316	6.27346	11.2278	6.2805	6.27968	11.2182	0.00678	-0.0096
36.20us	397921	6.26944	6.27088	11.2267	6.27662	6.27645	11.2203	0.006375	-0.0064
36.20us	397922	6.27086	6.27183	11.2282	6.27561	6.27557	11.2242	0.004245	-0.004
36.20us	397923	6.26924	6.27175	11.2323	6.27656	6.27545	11.2257	0.00551	-0.0066
36.20us	397924	6.2722	6.27269	11.2349	6.28013	6.27937	11.2253	0.007305	-0.0096
36.20us	397925	6.27373	6.27329	11.2305	6.27993	6.28043	11.2246	0.00667	-0.0059
36.20us	397926	6.27274	6.27353	11.2318	6.27916	6.28019	11.2253	0.00654	-0.0065
36.20us	397927	6.27175	6.27408	11.2279	6.2774	6.27796	11.2315	0.004765	0.0036
36.20us	397928	6.2729	6.27476	11.2322	6.28019	6.28052	11.2277	0.006525	-0.0045
36.20us	397929	6.27366	6.27514	11.249	6.28182	6.28211	11.2457	0.007565	-0.0033
36.20us	397930	6.27469	6.27495	11.2424	6.28066	6.28032	11.2466	0.00567	0.0042
36.20us	397931	6.27353	6.27425	11.2296	6.27914	6.27902	11.2286	0.00519	-0.001
36.20us	397932	6.27411	6.27647	11.211	6.28023	6.2817	11.2093	0.005675	-0.0017
36.20us	397933	6.27115	6.27327	11.2108	6.27632	6.2763	11.2091	0.0041	-0.0017	0.00353583	-0.00289444
95.20us	397934	6.26558	6.26779	11.2153	6.26716	6.27122	11.217	0.002505	0.0017
95.20us	397935	6.26736	6.26742	11.2222	6.27214	6.27054	11.2019	0.00395	-0.0203
95.20us	397936	6.2662	6.2682	11.2082	6.26709	6.26916	11.2053	0.000925	-0.0029
95.20us	397937	6.26841	6.26954	11.2184	6.26923	6.26894	11.2242	0.00011	0.0058
95.20us	397938	6.26534	6.26688	11.2288	6.26917	6.2704	11.2161	0.003675	-0.0127
95.20us	397939	6.26682	6.26925	11.2212	6.26967	6.27163	11.219	0.002615	-0.0022
95.20us	397941	6.26689	6.26713	11.2305	6.26686	6.26889	11.2341	0.000865	0.0036
95.20us	397942	6.25614	6.26835	11.2142	6.27831	6.28232	11.2046	0.01807	-0.0096
95.20us	397943	6.26771	6.26844	11.225	6.26699	6.26904	11.223	-6e-05	-0.002
95.20us	397944	6.26664	6.26854	11.2161	6.26547	6.26702	11.2227	-0.001345	0.0066
95.20us	397945	6.26451	6.26651	11.2155	6.26487	6.26635	11.2153	0.0001	-0.0002
95.20us	397946	6.26374	6.26396	11.2179	6.263	6.26454	11.2138	-8e-05	-0.0041
95.20us	397947	6.26432	6.26622	11.2071	6.26424	6.26566	11.2112	-0.00032	0.0041
95.20us	397948	6.26245	6.26516	11.2093	6.2638	6.26483	11.2108	0.00051	0.0015
95.20us	397949	6.26321	6.26581	11.2134	6.26448	6.26538	11.2101	0.00042	-0.0033
95.20us	397950	6.26363	6.26408	11.2138	6.26307	6.26465	11.2068	5e-06	-0.007
95.20us	397951	6.26344	6.2639	11.2152	6.2647	6.26657	11.2121	0.001965	-0.0031
95.20us	397952	6.26394	6.26424	11.2152	6.26155	6.26316	11.2131	-0.001735	-0.0021
95.20us	397953	6.26584	6.26779	11.1929	6.26676	6.26513	11.1945	-0.00087	0.0016
95.20us	397954	6.26329	6.26521	11.2136	6.26418	6.26441	11.2178	4.5e-05	0.0042
95.20us	397955	6.26359	6.26554	11.218	6.26382	6.2652	11.2161	-5.5e-05	-0.0019
95.20us	397956	6.26426	6.26589	11.2076	6.26471	6.26707	11.2087	0.000815	0.0011
95.20us	397957	6.26482	6.2663	11.2106	6.26651	6.26727	11.2075	0.00133	-0.0031
95.20us	397959	6.2653	6.2658	11.2086	6.26394	6.26591	11.2085	-0.000625	-0.0001
95.20us	397960	6.26296	6.26478	11.2104	6.26368	6.26514	11.2104	0.00054	0
95.20us	397961	6.26471	6.266	11.2033	6.26383	6.2659	11.2123	-0.00049	0.009
95.20us	397962	6.2634	6.26516	11.2096	6.26407	6.26557	11.2113	0.00054	0.0017
95.20us	397963	6.26708	6.26631	11.1866	6.26901	6.27071	11.1814	0.003165	-0.0052
95.20us	397964	6.25829	6.26406	11.1799	6.25628	6.25882	11.2127	-0.003625	0.0328
95.20us	397965	6.24944	6.25831	11.1772	6.25085	6.25719	11.1975	0.000145	0.0203
95.20us	397966	6.25558	6.25705	11.1949	6.25417	6.25659	11.1899	-0.000935	-0.005
95.20us	397967	6.25481	6.2557	11.2027	6.25517	6.25626	11.1996	0.00046	-0.0031
95.20us	397968	6.25379	6.25528	11.1988	6.25549	6.25666	11.2013	0.00154	0.0025
95.20us	397969	6.25411	6.25622	11.2056	6.25388	6.25572	11.204	-0.000365	-0.0016
95.20us	397970	6.25464	6.25598	11.1979	6.25323	6.25501	11.203	-0.00119	0.0051
95.20us	397971	6.25445	6.25508	11.2004	6.25432	6.25735	11.1964	0.00107	-0.004
95.20us	397972	6.24922	6.25654	11.1661	6.2706	6.25707	11.1973	0.010955	0.0312
95.20us	397973	6.25387	6.2554	11.2002	6.25376	6.25618	11.1957	0.000335	-0.0045
95.20us	397974	6.25288	6.25441	11.2021	6.2536	6.25461	11.2025	0.00046	0.0004
95.20us	397975	6.25442	6.25907	11.1702	6.25488	6.2565	11.1668	-0.001055	-0.0034	0.00110913	0.000795
0.760us	397976	6.25457	6.25691	11.1968	6.25527	6.25639	11.2059	9e-05	0.0091
0.760us	397977	6.25536	6.25784	11.1985	6.25675	6.25949	11.2031	0.00152	0.0046
0.760us	397978	6.25459	6.25835	11.1984	6.25568	6.25804	11.2006	0.00039	0.0022
0.760us	397979	6.25286	6.25439	11.2019	6.25589	6.25714	11.2047	0.00289	0.0028
0.760us	397980	6.25384	6.2558	11.2119	6.25472	6.25683	11.2091	0.000955	-0.0028
0.760us	397981	6.25401	6.25614	11.2116	6.25577	6.25749	11.2095	0.001555	-0.0021
0.760us	397982	6.2567	6.25649	11.2206	6.25497	6.25634	11.2178	-0.00094	-0.0028
0.760us	397983	6.25657	6.25781	11.2112	6.25835	6.2599	11.211	0.001935	-0.0002
0.760us	397984	6.258	6.26123	11.2131	6.25965	6.26201	11.2157	0.001215	0.0026
0.760us	397985	6.25963	6.26132	11.2007	6.26207	6.26416	11.2099	0.00264	0.0092
0.760us	397986	6.25949	6.26116	11.2222	6.27132	6.27142	11.2191	0.011045	-0.0031
0.760us	397987	6.26063	6.26381	11.2164	6.27799	6.2781	11.2207	0.015825	0.0043
0.760us	397988	6.26108	6.26271	11.2225	6.28095	6.28094	11.2164	0.01905	-0.0061
0.760us	397989	6.26113	6.26284	11.2218	6.28177	6.2805	11.2175	0.01915	-0.0043
0.760us	397990	6.26271	6.26564	11.2088	6.28676	6.28659	11.2127	0.0225	0.0039
0.760us	397991	6.26149	6.26351	11.226	6.28461	6.28575	11.2259	0.02268	-0.0001
0.760us	397992	6.26088	6.26375	11.2232	6.28769	6.28702	11.2299	0.02504	0.0067
0.760us	397993	6.26127	6.26526	11.2276	6.28662	6.28687	11.2284	0.02348	0.0008
0.760us	397995	6.27068	6.27232	11.2274	6.30537	6.30689	11.2268	0.03463	-0.0006
0.760us	397996	6.26878	6.27076	11.2297	6.30787	6.30659	11.2291	0.03746	-0.0006
0.760us	397997	6.27153	6.27092	11.2211	6.31159	6.31027	11.2206	0.039705	-0.0005
0.760us	397998	6.26977	6.27254	11.2215	6.30963	6.30937	11.2224	0.038345	0.0009
0.760us	397999	6.27148	6.27387	11.2229	6.30882	6.30852	11.2188	0.035995	-0.0041
0.760us	398000	6.27078	6.2712	11.2238	6.30801	6.30775	11.2199	0.03689	-0.0039	0.0164185	0.0006625
0.290us	398001	6.27067	6.27098	11.228	6.30421	6.30423	11.2267	0.033395	-0.0013
0.290us	398002	6.2668	6.26791	11.2334	6.30008	6.29878	11.2291	0.032075	-0.0043
0.290us	398004	6.26077	6.26312	11.21	6.26287	6.26381	11.1929	0.001395	-0.0171
0.290us	398006	6.25716	6.25843	11.1931	6.25734	6.25909	11.1975	0.00042	0.0044
0.290us	398007	6.25698	6.25959	11.1963	6.25774	6.26054	11.1975	0.000855	0.0012
0.290us	398008	6.25688	6.2579	11.2032	6.25739	6.25904	11.1958	0.000825	-0.0074
0.290us	398009	6.25701	6.26385	11.1797	6.25698	6.26051	11.1851	-0.001685	0.0054
0.290us	398010	6.25736	6.25881	11.2027	6.25806	6.26039	11.1975	0.00114	-0.0052
0.290us	398011	6.2574	6.25904	11.1927	6.25844	6.26128	11.201	0.00164	0.0083
0.290us	398013	6.25584	6.25873	11.1955	6.25619	6.25733	11.1912	-0.000525	-0.0043
0.290us	398014	6.25785	6.25947	11.191	6.25774	6.25953	11.1978	-2.5e-05	0.0068
0.290us	398016	6.256	6.25599	11.1717	6.25433	6.25976	11.1927	0.00105	0.021
0.290us	398017	6.2596	6.26044	11.2154	6.26162	6.26322	11.2177	0.0024	0.0023
0.290us	398018	6.26088	6.26168	11.2226	6.26374	6.26579	11.2203	0.003485	-0.0023
0.290us	398019	6.26336	6.26455	11.2172	6.26832	6.26739	11.2259	0.0039	0.0087
0.290us	398020	6.26282	6.26366	11.2218	6.27255	6.27292	11.2241	0.009495	0.0023
0.290us	398021	6.26653	6.26896	11.2061	6.2802	6.2809	11.2175	0.012805	0.0114
0.290us	398022	6.26427	6.26606	11.2212	6.28634	6.28655	11.2231	0.02128	0.0019
0.290us	398023	6.27228	6.26375	11.1941	6.29529	6.31478	11.2232	0.03702	0.0291
0.290us	398024	6.26549	6.26881	11.2137	6.29565	6.29614	11.2181	0.028745	0.0044
0.290us	398025	6.27233	6.27278	11.2169	6.3165	6.31474	11.2151	0.043065	-0.0018
0.290us	398026	6.26825	6.2702	11.224	6.31164	6.31069	11.2232	0.04194	-0.0008
0.290us	398027	6.26913	6.27061	11.2201	6.31303	6.31185	11.2276	0.04257	0.0075
0.290us	398028	6.27053	6.27211	11.2169	6.3121	6.31177	11.2182	0.040615	0.0013
0.290us	398029	6.2709	6.27236	11.2219	6.30879	6.3074	11.2263	0.036465	0.0044
0.290us	398030	6.27038	6.27161	11.2255	6.30723	6.30784	11.2387	0.03654	0.0132
0.290us	398031	6.27053	6.2711	11.2348	6.30717	6.30706	11.2451	0.0363	0.0103
0.290us	398032	6.27022	6.27025	11.2339	6.30644	6.30634	11.2492	0.036155	0.0153
0.290us	398033	6.27356	6.27441	11.2502	6.31159	6.31156	11.2656	0.03759	0.0154
0.290us	398034	6.2688	6.26986	11.2446	6.30819	6.30815	11.2514	0.03884	0.0068
0.290us	398035	6.2681	6.2695	11.2378	6.30818	6.30692	11.2498	0.03875	0.012
0.290us	398036	6.2708	6.27249	11.2336	6.30789	6.30714	11.238	0.03587	0.0044
0.290us	398037	6.26754	6.26846	11.2381	6.29893	6.29909	11.247	0.03101	0.0089
0.290us	398038	6.26705	6.26803	11.2305	6.29821	6.29797	11.2365	0.03055	0.006
0.290us	398039	6.26543	6.26599	11.2295	6.28996	6.28897	11.2387	0.023755	0.0092
0.290us	398040	6.2654	6.26615	11.2317	6.2843	6.28413	11.227	0.01844	-0.0047
0.290us	398041	6.26408	6.26515	11.2216	6.27504	6.27477	11.2255	0.01029	0.0039	0.0207685	0.00477297
675.0us	398042	6.26417	6.26532	11.2127	6.26719	6.26827	11.205	0.002985	-0.0077
675.0us	398043	6.26287	6.26443	11.2167	6.26709	6.26743	11.2105	0.00361	-0.0062
675.0us	398044	6.26281	6.26473	11.2202	6.26414	6.26718	11.2098	0.00189	-0.0104
675.0us	398045	6.2661	6.26793	11.218	6.26683	6.26858	11.2196	0.00069	0.0016
675.0us	398046	6.26669	6.26793	11.231	6.26783	6.2699	11.223	0.001555	-0.008
675.0us	398047	6.26655	6.26704	11.2358	6.26644	6.2681	11.232	0.000475	-0.0038
675.0us	398048	6.26661	6.26739	11.2294	6.26756	6.26883	11.2264	0.001195	-0.003
675.0us	398049	6.26776	6.26831	11.2248	6.26774	6.26904	11.226	0.000355	0.0012
675.0us	398050	6.25778	6.2601	11.1966	6.25993	6.26156	11.1932	0.001805	-0.0034
675.0us	398051	6.25641	6.2584	11.1948	6.25709	6.25858	11.1972	0.00043	0.0024
675.0us	398052	6.25631	6.25805	11.187	6.25786	6.25888	11.1962	0.00119	0.0092
675.0us	398053	6.2572	6.26021	11.1827	6.25854	6.26078	11.1835	0.000955	0.0008
675.0us	398054	6.25863	6.25999	11.1915	6.25947	6.26084	11.1908	0.000845	-0.0007
675.0us	398055	6.25859	6.26164	11.1857	6.26002	6.26137	11.1925	0.00058	0.0068
675.0us	398056	6.25579	6.25777	11.1896	6.25626	6.25831	11.1911	0.000505	0.0015
675.0us	398057	6.25628	6.25859	11.1873	6.25644	6.25923	11.1871	0.0004	-0.0002
675.0us	398058	6.25496	6.2565	11.1894	6.25553	6.25787	11.1885	0.00097	-0.0009
675.0us	398059	6.26087	6.26212	11.2074	6.26214	6.26353	11.1987	0.00134	-0.0087
675.0us	398061	6.26568	6.26627	11.2036	6.2687	6.26866	11.1943	0.002705	-0.0093
675.0us	398062	6.26431	6.26568	11.2087	6.26821	6.27025	11.1999	0.004235	-0.0088
675.0us	398063	6.26556	6.2688	11.2042	6.27116	6.27109	11.2009	0.003945	-0.0033
675.0us	398064	6.27019	6.27061	11.208	6.27218	6.27269	11.1965	0.002035	-0.0115
675.0us	398065	6.27003	6.27123	11.2031	6.27231	6.27437	11.2	0.00271	-0.0031
675.0us	398066	6.27187	6.27278	11.2111	6.27426	6.27538	11.2055	0.002495	-0.0056
675.0us	398067	6.27257	6.27345	11.2108	6.27459	6.2766	11.2053	0.002585	-0.0055	0.0016994	-0.003064
0.110us	398068	6.26702	6.26847	11.2297	6.30577	6.30495	11.2529	0.037615	0.0232
0.110us	398069	6.26624	6.26774	11.2348	6.3064	6.30631	11.2505	0.039365	0.0157
0.110us	398070	6.26693	6.26727	11.2367	6.30432	6.3056	11.2453	0.03786	0.0086
0.110us	398071	6.26856	6.26861	11.231	6.30705	6.30701	11.247	0.038445	0.016
0.110us	398072	6.26758	6.26917	11.2397	6.31155	6.30941	11.2502	0.042105	0.0105
0.110us	398073	6.26728	6.26853	11.2318	6.30861	6.30865	11.2524	0.040725	0.0206
0.110us	398074	6.26712	6.26884	11.2299	6.31305	6.31216	11.2391	0.044625	0.0092
0.110us	398075	6.26858	6.26884	11.2262	6.31168	6.31195	11.2422	0.043105	0.016
0.110us	398076	6.26918	6.27083	11.2215	6.30805	6.30713	11.2359	0.037585	0.0144
0.110us	398077	6.27912	6.27933	11.2133	6.29671	6.2965	11.2198	0.01738	0.0065
0.110us	398078	6.26821	6.27007	11.2055	6.29693	6.29699	11.2145	0.02782	0.009
0.110us	398079	6.26136	6.27088	11.2185	6.30148	6.29474	11.1732	0.03199	-0.0453
0.110us	398080	6.27165	6.26958	11.2077	6.2932	6.29011	11.2097	0.02104	0.002
0.110us	398081	6.2685	6.27017	11.2058	6.28671	6.28842	11.2153	0.01823	0.0095
0.110us	398082	6.26969	6.27234	11.2132	6.28647	6.28593	11.2125	0.015185	-0.0007
0.110us	398083	6.27076	6.27265	11.2246	6.29025	6.29032	11.2031	0.01858	-0.0215
0.110us	398084	6.27034	6.27096	11.217	6.27965	6.28112	11.219	0.009735	0.002
0.110us	398085	6.27782	6.2775	11.2062	6.27827	6.28153	11.2215	0.00224	0.0153
0.110us	398086	6.26009	6.26213	11.1956	6.26258	6.26415	11.1971	0.002255	0.0015
0.110us	398087	6.26215	6.26392	11.1987	6.26278	6.26391	11.2054	0.00031	0.0067
0.110us	398088	6.26167	6.26375	11.1963	6.26294	6.26366	11.1988	0.00059	0.0025
0.110us	398089	6.26298	6.26388	11.191	6.26362	6.26395	11.1971	0.000355	0.0061
0.110us	398090	6.25911	6.26123	11.1987	6.26086	6.26338	11.1996	0.00195	0.0009
0.110us	398091	6.26059	6.26225	11.1969	6.26172	6.26384	11.2054	0.00136	0.0085
0.110us	398092	6.25764	6.25895	11.1983	6.26008	6.26158	11.1951	0.002535	-0.0032
0.110us	398093	6.25687	6.25915	11.1963	6.25815	6.26124	11.2015	0.001685	0.0052
0.110us	398094	6.26678	6.26368	11.1456	6.26713	6.2682	11.1782	0.002435	0.0326
0.110us	398095	6.26042	6.26254	11.2076	6.26162	6.26373	11.2075	0.001195	-0.0001
0.110us	398096	6.25842	6.25991	11.2098	6.26096	6.26199	11.208	0.00231	-0.0018
0.110us	398097	6.25756	6.26	11.2023	6.26015	6.26192	11.206	0.002255	0.0037
0.110us	398098	6.2582	6.26089	11.2071	6.26089	6.26247	11.2004	0.002135	-0.0067
0.110us	398099	6.2583	6.26086	11.1995	6.2605	6.26304	11.2044	0.00219	0.0049
0.110us	398100	6.26003	6.26196	11.2062	6.26192	6.26399	11.2097	0.00196	0.0035
0.110us	398101	6.25946	6.2614	11.2089	6.26247	6.26347	11.2091	0.00254	0.0002
0.110us	398102	6.26665	6.26872	11.1866	6.26711	6.2689	11.2025	0.00032	0.0159	0.0157717	0.00546857
0.040us	398103	6.2579	6.25927	11.2115	6.26012	6.26205	11.2174	0.0025	0.0059
0.040us	398104	6.25965	6.26078	11.2136	6.26085	6.26255	11.2151	0.001485	0.0015
0.040us	398105	6.26031	6.26188	11.2091	6.26333	6.26475	11.2111	0.002945	0.002
0.040us	398106	6.26085	6.26294	11.2116	6.26763	6.26921	11.22	0.006525	0.0084
0.040us	398107	6.26105	6.26402	11.2158	6.27701	6.27803	11.219	0.014985	0.0032
0.040us	398108	6.26422	6.26522	11.2109	6.28275	6.28217	11.2237	0.01774	0.0128
0.040us	398109	6.26511	6.26738	11.2172	6.28995	6.29107	11.2301	0.024265	0.0129
0.040us	398110	6.26571	6.26691	11.2154	6.2945	6.29503	11.2236	0.028455	0.0082
0.040us	398120	6.2715	6.27342	11.2116	6.34278	6.34398	11.2267	0.07092	0.0151
0.040us	398121	6.27045	6.27191	11.2084	6.33167	6.33021	11.2219	0.05976	0.0135
0.040us	398122	6.26815	6.27214	11.2138	6.32258	6.3213	11.227	0.051795	0.0132
0.040us	398123	6.27298	6.26866	11.2087	6.31935	6.3181	11.251	0.047905	0.0423
0.040us	398124	6.26899	6.27876	11.1724	6.33452	6.33021	11.2034	0.05849	0.031
0.040us	398125	6.27128	6.27254	11.2087	6.34276	6.34238	11.2218	0.07066	0.0131
0.040us	398126	6.27293	6.27374	11.2182	6.33684	6.33478	11.2354	0.062475	0.0172
0.040us	398127	6.27218	6.27336	11.2051	6.34323	6.34427	11.2319	0.07098	0.0268
0.040us	398128	6.27154	6.27371	11.2068	6.3419	6.33836	11.2201	0.067505	0.0133
0.040us	398129	6.27055	6.27202	11.2025	6.34193	6.34042	11.217	0.06989	0.0145
0.040us	398130	6.26899	6.26946	11.1982	6.32033	6.32809	11.2183	0.054985	0.0201
0.040us	398131	6.27388	6.27429	11.1994	6.30888	6.30744	11.2197	0.034075	0.0203
0.040us	398132	6.26819	6.26889	11.2154	6.30963	6.30933	11.2347	0.04094	0.0193
0.040us	398133	6.27127	6.27229	11.2215	6.32004	6.31944	11.2445	0.04796	0.023
0.040us	398134	6.27106	6.27266	11.2183	6.30244	6.30222	11.2246	0.03047	0.0063
0.040us	398135	6.27022	6.27063	11.2133	6.30179	6.30068	11.2298	0.03081	0.0165
0.040us	398136	6.27197	6.27334	11.2122	6.29313	6.29167	11.2226	0.019745	0.0104
0.040us	398137	6.27187	6.27456	11.2168	6.28722	6.28673	11.2169	0.01376	0.0001
0.040us	398138	6.27177	6.27271	11.2088	6.28423	6.28548	11.2203	0.012615	0.0115
0.040us	398139	6.27704	6.27616	11.2067	6.28	6.27993	11.2011	0.003365	-0.0056
0.040us	398140	6.26339	6.26349	11.2163	6.26729	6.26634	11.2166	0.003375	0.0003
0.040us	398141	6.26303	6.26323	11.2185	6.26508	6.26519	11.2198	0.002005	0.0013
0.040us	398142	6.26077	6.26027	11.2205	6.26285	6.26386	11.2156	0.002835	-0.0049
0.040us	398143	6.26003	6.26279	11.2172	6.26259	6.26344	11.2169	0.001605	-0.0003
0.040us	398144	6.26096	6.26093	11.2155	6.26236	6.26395	11.2198	0.00221	0.0043
0.040us	398145	6.26067	6.26177	11.217	6.26235	6.26355	11.219	0.00173	0.002
0.040us	398146	6.26237	6.26432	11.2085	6.26397	6.26441	11.2124	0.000845	0.0039
0.040us	398147	6.26456	6.26513	11.2051	6.2649	6.26505	11.2125	0.00013	0.0074
0.040us	398148	6.25684	6.26529	11.2061	6.26504	6.26746	11.1999	0.005185	-0.0062
0.040us	398149	6.26094	6.26292	11.1936	6.26316	6.26475	11.1994	0.002025	0.0058
0.040us	398150	6.26295	6.26514	11.1956	6.2654	6.2685	11.1919	0.002905	-0.0037
0.040us	398151	6.26398	6.26474	11.1965	6.26518	6.2666	11.1996	0.00153	0.0031
0.040us	398153	6.25992	6.26128	11.1947	6.26367	6.26383	11.199	0.00315	0.0043
0.040us	398154	6.26024	6.26103	11.1925	6.26262	6.26346	11.1984	0.002405	0.0059
0.040us	398155	6.25842	6.2605	11.1941	6.26087	6.26309	11.1985	0.00252	0.0044	0.0244758	0.00940465
0.016us	398156	6.26004	6.2611	11.1902	6.26246	6.26505	11.1897	0.003185	-0.0005
0.016us	398157	6.26131	6.26225	11.1924	6.26286	6.2654	11.198	0.00235	0.0056
0.016us	398158	6.261	6.26277	11.2027	6.26671	6.26717	11.2026	0.005055	-0.0001
0.016us	398159	6.26421	6.26614	11.202	6.26985	6.27091	11.2097	0.005205	0.0077
0.016us	398160	6.26151	6.26355	11.2119	6.27132	6.27052	11.2154	0.00839	0.0035
0.016us	398161	6.26442	6.26537	11.2217	6.27943	6.27562	11.208	0.01263	-0.0137
0.016us	398162	6.26645	6.26737	11.203	6.29018	6.29109	11.2097	0.023725	0.0067
0.016us	398163	6.27489	6.27689	11.1439	6.28469	6.2888	11.1499	0.010855	0.006
0.016us	398165	6.27958	6.26785	11.1752	6.30032	6.30529	11.1486	0.02909	-0.0266
0.016us	398166	6.26298	6.26252	11.2098	6.29194	6.28435	11.1812	0.025395	-0.0286
0.016us	398167	6.26685	6.26922	11.2097	6.30148	6.2955	11.1348	0.030455	-0.0749
0.016us	398168	6.26995	6.27079	11.2267	6.32616	6.32585	11.2388	0.055635	0.0121
0.016us	398169	6.26776	6.26988	11.2305	6.32504	6.32418	11.2394	0.05579	0.0089
0.016us	398170	6.26995	6.27087	11.2195	6.32709	6.32701	11.2361	0.05664	0.0166
0.016us	398171	6.26806	6.2703	11.2226	6.32658	6.32592	11.2387	0.05707	0.0161
0.016us	398172	6.26905	6.27096	11.2238	6.32655	6.32652	11.2313	0.05653	0.0075
0.016us	398173	6.26843	6.27101	11.2167	6.31977	6.31889	11.2275	0.04961	0.0108
0.016us	398174	6.26616	6.26731	11.2445	6.32625	6.33857	11.0287	0.065675	-0.2158
0.016us	398175	6.26778	6.26841	11.2226	6.31574	6.31287	11.2323	0.04621	0.0097
0.016us	398176	6.26679	6.26826	11.2218	6.30897	6.30922	11.2259	0.04157	0.0041
0.016us	398177	6.26629	6.26874	11.2073	6.29849	6.29773	11.2189	0.030595	0.0116
0.016us	398178	6.26161	6.2634	11.2017	6.26801	6.27066	11.212	0.00683	0.0103
0.016us	398179	6.26036	6.26082	11.2083	6.26542	6.26589	11.2124	0.005065	0.0041
0.016us	398180	6.26296	6.26509	11.179	6.26503	6.26769	11.2023	0.002335	0.0233
0.016us	398181	6.25714	6.25977	11.1998	6.25971	6.26173	11.2054	0.002265	0.0056
0.016us	398182	6.26043	6.25951	11.1887	6.26221	6.26569	11.1912	0.00398	0.0025
0.016us	398183	6.25839	6.26064	11.198	6.26031	6.26384	11.2023	0.00256	0.0043
0.016us	398184	6.25843	6.26204	11.1876	6.26199	6.26288	11.1909	0.0022	0.0033
0.016us	398185	6.25836	6.2601	11.1907	6.26189	6.26332	11.1923	0.003375	0.0016
0.016us	398186	6.26184	6.26188	11.2043	6.26267	6.26383	11.2103	0.00139	0.006
0.016us	398187	6.2602	6.26153	11.2158	6.26069	6.26202	11.2191	0.00049	0.0033
0.016us	398188	6.25954	6.26135	11.214	6.26045	6.2617	11.2179	0.00063	0.0039
0.016us	398189	6.26145	6.26274	11.2078	6.26157	6.2632	11.2134	0.00029	0.0056
0.016us	398190	6.26244	6.26258	11.2079	6.26366	6.26542	11.208	0.00203	0.0001
0.016us	398191	6.26177	6.26258	11.2079	6.26274	6.26477	11.2047	0.00158	-0.0032
0.016us	398192	6.26074	6.2622	11.2053	6.26159	6.26368	11.2049	0.001165	-0.0004
0.016us	398193	6.25957	6.26085	11.2142	6.2602	6.26239	11.2094	0.001085	-0.0048
0.016us	398194	6.25954	6.26165	11.2105	6.26079	6.26173	11.217	0.000665	0.0065	0.0186736	-0.00424474	Additional measurments at later experiment time, excluded due to sample differences
												2us	398195	6.25831	6.2615	11.1975	6.25991	6.25996	11.1991	3e-05	0.0016
												2us	398196	6.2578	6.25986	11.1989	6.26032	6.26195	11.2025	0.002305	0.0036
												2us	398197	6.26014	6.26309	11.1972	6.2604	6.26215	11.1968	-0.00034	-0.0004
												2us	398198	6.25788	6.2604	11.1981	6.25981	6.26143	11.1998	0.00148	0.0017
												2us	398199	6.25868	6.2608	11.2003	6.25827	6.26111	11.1959	-5e-05	-0.0044
												2us	398200	6.26003	6.26158	11.2079	6.25972	6.26128	11.2082	-0.000305	0.0003
												2us	398201	6.26086	6.26151	11.2064	6.26152	6.2621	11.2155	0.000625	0.0091
												2us	398202	6.26374	6.26527	11.2155	6.26301	6.26525	11.2203	-0.000375	0.0048	0.00042125	0.0020375
												0.760us	398204	6.2662	6.26801	11.2152	6.28352	6.28329	11.2223	0.0163	0.0071
												0.760us	398205	6.26343	6.26459	11.2185	6.2844	6.28426	11.2188	0.02032	0.0003
												0.760us	398206	6.26329	6.26495	11.2211	6.28125	6.28242	11.2268	0.017715	0.0057
												0.760us	398207	6.26446	6.26487	11.2204	6.28246	6.28186	11.224	0.017495	0.0036
												0.760us	398208	6.26403	6.26578	11.2242	6.28301	6.28438	11.2223	0.01879	-0.0019
												0.760us	398209	6.26405	6.26615	11.2238	6.28461	6.28393	11.2286	0.01917	0.0048
												0.760us	398210	6.26122	6.26539	11.2222	6.28264	6.2836	11.2229	0.019815	0.0007
												0.760us	398211	6.26618	6.26761	11.2265	6.28797	6.28859	11.2251	0.021385	-0.0014
												0.760us	398212	6.2632	6.26562	11.2274	6.28592	6.28617	11.2323	0.021635	0.0049
												0.760us	398215	6.268	6.26774	11.2274	6.29063	6.28812	11.2084	0.021505	-0.019
												0.760us	398216	6.2655	6.26861	11.2195	6.28844	6.28949	11.2232	0.02191	0.0037
												0.760us	398218	6.26603	6.26826	11.2239	6.28799	6.28855	11.2203	0.021125	-0.0036
												0.760us	398220	6.25983	6.26923	11.1953	6.28174	6.29638	11.2077	0.02453	0.0124
												0.760us	398221	6.26798	6.26814	11.2145	6.28866	6.28736	11.2253	0.01995	0.0108	0.0201175	0.00200714
												0.290us	398222	6.26971	6.27005	11.2276	6.30016	6.30044	11.2389	0.03042	0.0113
												0.290us	398223	6.27371	6.27338	11.2307	6.30576	6.30567	11.2344	0.03217	0.0037
												0.290us	398224	6.26805	6.27133	11.2266	6.30215	6.30608	11.2473	0.034425	0.0207
												0.290us	398225	6.27167	6.27188	11.2254	6.30488	6.30451	11.243	0.03292	0.0176
												0.290us	398226	6.27245	6.27265	11.2351	6.29882	6.30048	11.254	0.0271	0.0189
												0.290us	398227	6.27253	6.27331	11.2296	6.30154	6.30117	11.2415	0.028435	0.0119
												0.290us	398228	6.26899	6.27168	11.2182	6.31004	6.31136	11.2212	0.040365	0.003
												0.290us	398231	6.2683	6.27174	11.2104	6.30916	6.30587	11.2349	0.037495	0.0245
												0.290us	398232	6.26971	6.27285	11.2134	6.30854	6.30827	11.226	0.037125	0.0126
												0.290us	398233	6.26792	6.26858	11.2201	6.29753	6.29906	11.2343	0.030045	0.0142
												0.290us	398234	6.2679	6.27955	11.1905	6.28456	6.29392	11.2419	0.015515	0.0514	0.0314559	0.0172545
												0.110us	398235	6.26488	6.26466	11.1958	6.27662	6.27649	11.1778	0.011785	-0.018
												0.110us	398237	6.26237	6.2637	11.2139	6.28922	6.26962	11.1162	0.016385	-0.0977
												0.110us	398241	6.26014	6.2617	11.2092	6.26918	6.26914	11.2134	0.00824	0.0042
												0.110us	398242	6.25845	6.26096	11.213	6.26581	6.26865	11.2146	0.007525	0.0016
												0.110us	398243	6.26117	6.26297	11.2099	6.26493	6.26757	11.2156	0.00418	0.0057
												0.110us	398247	6.25888	6.26124	11.2097	6.26388	6.26547	11.2125	0.004615	0.0028
												0.110us	398248	6.25764	6.26101	11.2098	6.26316	6.26635	11.2121	0.00543	0.0023
												0.110us	398249	6.2661	6.26336	11.2107	6.27407	6.26735	11.2085	0.00598	-0.0022
												0.110us	398252	6.25935	6.26268	11.2056	6.26298	6.26427	11.212	0.00261	0.0064
												0.110us	398253	6.25913	6.26091	11.2101	6.26206	6.26326	11.2162	0.00264	0.0061
												0.110us	398254	6.2585	6.26197	11.2081	6.26294	6.26471	11.2128	0.00359	0.0047
												0.110us	398255	6.25772	6.26547	11.1921	6.26166	6.26557	11.2068	0.00202	0.0147
												0.110us	398259	6.25841	6.26101	11.2064	6.26202	6.26415	11.2096	0.003375	0.0032
												0.110us	398260	6.25827	6.25915	11.1965	6.26443	6.2665	11.2064	0.006755	0.0099
												0.110us	398263	6.25671	6.26034	11.2029	6.26092	6.2616	11.2104	0.002735	0.0075	-0.00325333	-0.00325333
1725us	398325	6.26905	6.27073	11.1977	6.27079	6.27189	11.1795	0.00145	-0.0182
1725us	398326	6.26894	6.27009	11.1991	6.27052	6.27244	11.1848	0.001965	-0.0143
1725us	398327	6.26712	6.26869	11.2018	6.27083	6.27258	11.1884	0.0038	-0.0134
1725us	398328	6.26924	6.27015	11.1968	6.27217	6.27187	11.1865	0.002325	-0.0103
1725us	398329	6.26801	6.26861	11.1989	6.27014	6.27199	11.1952	0.002755	-0.0037
1725us	398330	6.26768	6.26996	11.2012	6.27051	6.27198	11.198	0.002425	-0.0032
1725us	398332	6.27058	6.26984	11.2071	6.27256	6.27287	11.1909	0.002505	-0.0162
1725us	398333	6.26602	6.26857	11.2092	6.26857	6.27056	11.199	0.00227	-0.0102
1725us	398335	6.26929	6.27103	11.1977	6.2674	6.27775	11.2215	0.002415	0.0238
1725us	398337	6.26717	6.26991	11.2024	6.27152	6.27124	11.1899	0.00284	-0.0125
1725us	398338	6.26085	6.26239	11.239	6.27159	6.27877	11.1754	0.01356	-0.0636
1725us	398341	6.26931	6.27241	11.1987	6.27361	6.27534	11.1908	0.003615	-0.0079
1725us	398342	6.26894	6.27024	11.2129	6.27491	6.27248	11.1959	0.004105	-0.017
1725us	398344	6.26905	6.27273	11.1964	6.27255	6.27293	11.181	0.00185	-0.0154
1725us	398345	6.26815	6.26736	11.1849	6.2714	6.27189	11.1873	0.00389	0.0024
1725us	398346	6.26494	6.26625	11.2069	6.2662	6.26817	11.1993	0.00159	-0.0076
1725us	398347	6.26288	6.26374	11.2	6.26587	6.26636	11.194	0.002805	-0.006
1725us	398348	6.26331	6.26506	11.2019	6.26415	6.26595	11.1969	0.000865	-0.005
1725us	398349	6.25978	6.26112	11.1971	6.26413	6.26515	11.1897	0.00419	-0.0074
1725us	398350	6.25838	6.26205	11.1941	6.26121	6.26275	11.1953	0.001765	0.0012
1725us	398351	6.26092	6.26262	11.1886	6.26272	6.26392	11.1907	0.00155	0.0021
1725us	398352	6.27651	6.28674	11.2103	6.25516	6.25989	11.1973	-0.0241	-0.013
1725us	398353	6.25747	6.25942	11.1902	6.25924	6.26191	11.1884	0.00213	-0.0018
1725us	398354	6.25465	6.25756	11.1973	6.25953	6.26017	11.1982	0.003745	0.0009
1725us	398355	6.25595	6.25821	11.202	6.25998	6.26165	11.1933	0.003735	-0.0087
1725us	398356	6.25532	6.25662	11.1978	6.25874	6.26073	11.1943	0.003765	-0.0035
1725us	398357	6.25475	6.25706	11.1991	6.25867	6.25879	11.1957	0.002825	-0.0034
1725us	398358	6.25621	6.25817	11.1927	6.25823	6.25953	11.1964	0.00169	0.0037
1725us	398359	6.2551	6.25653	11.1969	6.25755	6.25826	11.1931	0.00209	-0.0038
1725us	398360	6.25631	6.25761	11.1781	6.2587	6.26085	11.1753	0.002815	-0.0028
1725us	398362	6.25502	6.25575	11.1843	6.25706	6.25832	11.1822	0.002305	-0.0021
1725us	398363	6.25351	6.25711	11.1726	6.25687	6.26022	11.1752	0.003235	0.0026
1725us	398364	6.25515	6.258	11.1735	6.25872	6.25844	11.1766	0.002005	0.0031	0.0021447	-0.00700606
timepoint	run number	data type	a in nm	b in nm	c in nm		timepoint	run number	data type	a in nm	b in nm	c in nm	run	difference a and b axis averaged	difference c axis averaged
10ps	563306	dark1	6.23222	6.23288	11.0948		10ps	563306	light	6.23178	6.23054	11.094	563306	-0.00139	-0.0008
10ps	563307	dark1	6.23295	6.23305	11.0888		10ps	563307	light	6.23225	6.23174	11.0971	563307	-0.001005	0.0083
10ps	563308	dark1	6.23285	6.23216	11.0964		10ps	563308	light	6.23325	6.22983	11.0973	563308	-0.000965	0.0009
10ps	563309	dark1	6.24405	6.24775	11.1204		10ps	563309	light	6.24238	6.24716	11.1265	563309	-0.00113	0.0061
10ps	563310	dark1	6.23468	6.23101	11.0922		10ps	563310	light	6.23186	6.23106	11.0948	563310	-0.001385	0.0026
10ps	563311	dark1	6.24126	6.24777	11.1228		10ps	563311	light	6.24434	6.24913	11.1249	563311	0.00222	0.0021
10ps	563312	dark1	6.23294	6.23341	11.0776		10ps	563312	light	6.23421	6.23098	11.0626	563312	-0.00058	-0.015
10ps	563313	dark1	6.26644	6.28174	11.1503		10ps	563313	light	6.26615	6.27551	11.1526	563313	-0.00326	0.0023
10ps	563314	dark1	6.24297	6.25108	11.0972		10ps	563314	light	6.24169	6.24369	11.0935	563314	-0.004335	-0.0037
10ps	563315	dark1	6.25583	6.26712	11.102		10ps	563315	light	6.25112	6.26777	11.1165	563315	-0.00203	0.0145
10ps	563316	dark1	6.2389	6.24421	11.0834		10ps	563316	light	6.24384	6.24597	11.0772	563316	0.00335	-0.0062
10ps	563317	dark1	6.24955	6.25791	11.1052		10ps	563317	light	6.25038	6.26532	11.1017	563317	0.00412	-0.0035
10ps	563318	dark1	6.24601	6.25201	11.0488		10ps	563318	light	6.24481	6.25004	11.0609	563318	-0.001585	0.0121
10ps	563319	dark1	6.24504	6.25109	11.0629		10ps	563319	light	6.24466	6.25126	11.069	563319	-0.000105	0.0061
10ps	563320	dark1	6.24383	6.24869	11.0606		10ps	563320	light	6.24458	6.25001	11.0721	563320	0.001035	0.0115
10ps	563321	dark1	6.24535	6.25239	11.0716		10ps	563321	light	6.24454	6.24987	11.0715	563321	-0.001665	-0.0001
10ps	563322	dark1	6.24693	6.25338	11.0264		10ps	563322	light	6.24007	6.25061	11.031	563322	-0.004815	0.0046
10ps	563323	dark1	6.24288	6.24565	11.0645		10ps	563323	light	6.23751	6.24926	11.0808	563323	-0.00088	0.0163
10ps	563324	dark1	6.23671	6.23677	11.1031		10ps	563324	light	6.23594	6.2361	11.105	563324	-0.00072	0.0019
10ps	563325	dark1	6.23577	6.23589	11.1115		10ps	563325	light	6.23523	6.23611	11.1106	563325	-0.00016	-0.0009
10ps	563326	dark1	6.23538	6.23445	11.1113		10ps	563326	light	6.23532	6.23413	11.1144	563326	-0.00019	0.0031
10ps	563327	dark1	6.23543	6.2348	11.1112		10ps	563327	light	6.23502	6.23357	11.1115	563327	-0.00082	0.0003
10ps	563328	dark1	6.23535	6.2315	11.1105		10ps	563328	light	6.23598	6.23553	11.1124	563328	0.00233	0.0019
10ps	563329	dark1	6.2448	6.24934	11.1408		10ps	563329	light	6.24459	6.25028	11.1423	563329	0.000365	0.0015
10ps	563330	dark1	6.24486	6.2483	11.1426		10ps	563330	light	6.24513	6.24963	11.1421	563330	0.0008	-0.0005
10ps	563331	dark1	6.23421	6.2331	11.1088		10ps	563331	light	6.23547	6.23273	11.1076	563331	0.000445	-0.0012
10ps	563332	dark1	6.23691	6.23949	11.1082		10ps	563332	light	6.23966	6.24171	11.1189	563332	0.002485	0.0107
10ps	563333	dark1	6.22737	6.22365	11.0921		10ps	563333	light	6.2275	6.22375	11.0978	563333	0.000115	0.0057
10ps	563334	dark1	6.24783	6.25361	11.1089		10ps	563334	light	6.24779	6.25228	11.1379	563334	-0.000685	0.029		Excluded runs due to unstable jetting
																	10ps	563335	dark1	6.1734	6.16653	10.9564		10ps	563335	light	6.15278	6.15663	10.9763	563335	-0.01526	0.0199
10ps	563336	dark1	6.23826	6.23724	11.1214		10ps	563336	light	6.23766	6.23831	11.1238	563336	0.000235	0.0024
10ps	563337	dark1	6.24449	6.2511	11.1391		10ps	563337	light	6.24533	6.24988	11.1389	563337	-0.00019	-0.0002
10ps	563338	dark1	6.2464	6.25684	11.1326		10ps	563338	light	6.24449	6.25601	11.1208	563338	-0.00137	-0.0118
10ps	563340	dark1	6.25201	6.25761	11.1365		10ps	563340	light	6.25219	6.25748	11.1396	563340	2.5e-05	0.0031
10ps	563342	dark1	6.25075	6.25869	11.1334		10ps	563342	light	6.25029	6.25808	11.1371	563342	-0.000535	0.0037
10ps	563343	dark1	6.22997	6.22661	11.0612		10ps	563343	light	6.22713	6.22052	11.0632	563343	-0.004465	0.002
10ps	563344	dark1	6.2387	6.24018	11.1004		10ps	563344	light	6.2382	6.23826	11.1025	563344	-0.00121	0.0021
10ps	563345	dark1	6.23795	6.2385	11.1012		10ps	563345	light	6.23772	6.23878	11.1069	563345	2.5e-05	0.0057
10ps	563346	dark1	6.24934	6.25444	11.1333		10ps	563346	light	6.248	6.2542	11.1324	563346	-0.00079	-0.0009
10ps	563347	dark1	6.23773	6.23877	11.1063		10ps	563347	light	6.23809	6.23994	11.1073	563347	0.000765	0.001
10ps	563348	dark1	6.23811	6.23701	11.1017		10ps	563348	light	6.23649	6.23884	11.1026	563348	0.000105	0.0009
10ps	563349	dark1	6.23656	6.23704	11.1054		10ps	563349	light	6.23695	6.23795	11.1043	563349	0.00065	-0.0011
10ps	563350	dark1	6.23585	6.2341	11.1075		10ps	563350	light	6.23587	6.23779	11.1011	563350	0.001855	-0.0064
10ps	563351	dark1	6.23786	6.23971	11.1073		10ps	563351	light	6.23822	6.23834	11.1068	563351	-0.000505	-0.0005
10ps	563352	dark1	6.23826	6.23822	11.108		10ps	563352	light	6.23869	6.23895	11.1068	563352	0.00058	-0.0012
10ps	563353	dark1	6.22743	6.22056	11.0774		10ps	563353	light	6.22774	6.22015	11.08	563353	-5e-05	0.0026
10ps	563354	dark1	6.2351	6.2344	11.1136		10ps	563354	light	6.23442	6.23646	11.1078	563354	0.00069	-0.0058
10ps	563355	dark1	6.24523	6.24861	11.1349		10ps	563355	light	6.2431	6.25209	11.1426	563355	0.000675	0.0077
10ps	563356	dark1	6.25981	6.26684	11.1657		10ps	563356	light	6.2571	6.26475	11.1719	563356	-0.0024	0.0062
10ps	563357	dark1	6.23468	6.23221	11.1163		10ps	563357	light	6.23446	6.23252	11.1167	563357	4.5e-05	0.0004
10ps	563358	dark1	6.24807	6.25759	11.1081		10ps	563358	light	6.24573	6.25388	11.1115	563358	-0.003025	0.0034
10ps	563359	dark1	6.25657	6.26896	11.1482		10ps	563359	light	6.25703	6.26897	11.1494	563359	0.000235	0.0012
10ps	563360	dark1	6.22778	6.22145	11.0758		10ps	563360	light	6.22749	6.22274	11.0723	563360	0.0005	-0.0035
10ps	563361	dark1	6.2367	6.23812	11.1046		10ps	563361	light	6.23619	6.23696	11.1009	563361	-0.000835	-0.0037
10ps	563362	dark1	6.22831	6.22139	11.0792		10ps	563362	light	6.22654	6.21816	11.0792	563362	-0.0025	0
10ps	563363	dark1	6.24671	6.25123	11.1308		10ps	563363	light	6.24669	6.25443	11.1324	563363	0.00159	0.0016
10ps	563364	dark1	6.2479	6.25195	11.1343		10ps	563364	light	6.24519	6.25017	11.1403	563364	-0.002245	0.006
10ps	563365	dark1	6.23613	6.23503	11.0948		10ps	563365	light	6.23503	6.23534	11.1036	563365	-0.000395	0.0088
100ps	563366	dark1	6.22592	6.21942	11.067		100ps	563366	light	6.22657	6.22249	11.0819	563366	0.00186	0.0149
100ps	563367	dark1	6.23668	6.23529	11.0727		100ps	563367	light	6.23884	6.23508	11.0981	563367	0.000975	0.0254
100ps	563368	dark1	6.22965	6.21996	11.0624		100ps	563368	light	6.22494	6.21421	11.0933	563368	-0.00523	0.0309
100ps	563369	dark1	6.19298	6.19938	11.0041		100ps	563369	light	6.19701	6.19638	10.995	563369	0.000515	-0.0091
100ps	563370	dark1	6.24606	6.25303	11.1127		100ps	563370	light	6.24285	6.24924	11.1486	563370	-0.0035	0.0359
100ps	563371	dark1	6.22897	6.22174	11.0659		100ps	563371	light	6.22617	6.2242	11.0796	563371	-0.00017	0.0137
100ps	563372	dark1	6.23674	6.23889	11.1007		100ps	563372	light	6.23748	6.2364	11.1116	563372	-0.000875	0.0109
100ps	563373	dark1	6.24846	6.25132	11.1301		100ps	563373	light	6.24817	6.25327	11.1471	563373	0.00083	0.017
100ps	563374	dark1	6.2474	6.25281	11.1369		100ps	563374	light	6.2482	6.25461	11.1378	563374	0.0013	0.0009
100ps	563375	dark1	6.23679	6.23484	11.0995		100ps	563375	light	6.23789	6.24029	11.1105	563375	0.003275	0.011
100ps	563376	dark1	6.28328	6.29706	11.2192		100ps	563376	light	6.28255	6.29684	11.2307	563376	-0.000475	0.0115
100ps	563377	dark1	6.22702	6.22086	11.0769		100ps	563377	light	6.22559	6.21677	11.0881	563377	-0.00276	0.0112
100ps	563378	dark1	6.23579	6.23683	11.1006		100ps	563378	light	6.23399	6.23734	11.1212	563378	-0.000645	0.0206
100ps	563379	dark1	6.23615	6.23413	11.1029		100ps	563379	light	6.23598	6.23247	11.1191	563379	-0.000915	0.0162
100ps	563380	dark1	6.23535	6.23446	11.0992		100ps	563380	light	6.23509	6.23187	11.1199	563380	-0.001425	0.0207
100ps	563381	dark1	6.23508	6.23478	11.0992		100ps	563381	light	6.23492	6.23208	11.1144	563381	-0.00143	0.0152
100ps	563382	dark1	6.25616	6.26311	11.1667		100ps	563382	light	6.25669	6.26547	11.1777	563382	0.001445	0.011
100ps	563383	dark1	6.24656	6.25081	11.1339		100ps	563383	light	6.24697	6.2492	11.1457	563383	-0.0006	0.0118
100ps	563384	dark1	6.24436	6.24931	11.1321		100ps	563384	light	6.24377	6.24887	11.1436	563384	-0.000515	0.0115
100ps	563385	dark1	6.2357	6.23415	11.0976		100ps	563385	light	6.23421	6.23219	11.11	563385	-0.001725	0.0124
100ps	563386	dark1	6.25002	6.25402	11.1298		100ps	563386	light	6.24869	6.25552	11.1437	563386	8.5e-05	0.0139
100ps	563387	dark1	6.24983	6.25413	11.1182		100ps	563387	light	6.24941	6.25588	11.1431	563387	0.000665	0.0249
100ps	563388	dark1	6.22844	6.22304	11.0659		100ps	563388	light	6.22877	6.22125	11.087	563388	-0.00073	0.0211
100ps	563389	dark1	6.22835	6.22388	11.0676		100ps	563389	light	6.22849	6.22057	11.0884	563389	-0.001585	0.0208
100ps	563390	dark1	6.23705	6.23543	11.0898		100ps	563390	light	6.23734	6.23809	11.1117	563390	0.001475	0.0219
100ps	563391	dark1	6.23875	6.24014	11.0907		100ps	563391	light	6.23733	6.23836	11.1008	563391	-0.0016	0.0101
100ps	563392	dark1	6.23697	6.23718	11.0991		100ps	563392	light	6.23649	6.24081	11.1014	563392	0.001575	0.0023
100ps	563393	dark1	6.226	6.22067	11.0717		100ps	563393	light	6.22942	6.22122	11.0818	563393	0.001985	0.0101
100ps	563394	dark1	6.24815	6.25506	11.1252		100ps	563394	light	6.24997	6.25582	11.1325	563394	0.00129	0.0073
100ps	563395	dark1	6.23707	6.23866	11.0894		100ps	563395	light	6.23842	6.2377	11.0994	563395	0.000195	0.01
100ps	563396	dark1	6.26055	6.27212	11.1551		100ps	563396	light	6.25971	6.27535	11.1495	563396	0.001195	-0.0056
100ps	563397	dark1	6.22317	6.22412	11.0577		100ps	563397	light	6.23334	6.23035	11.0899	563397	0.0082	0.0322
100ps	563398	dark1	6.22837	6.22012	11.0853		100ps	563398	light	6.22768	6.21967	11.0928	563398	-0.00057	0.0075
100ps	563399	dark1	6.23515	6.23404	11.1193		100ps	563399	light	6.23507	6.23588	11.1255	563399	0.00088	0.0062
100ps	563400	dark1	6.22457	6.21766	11.0863		100ps	563400	light	6.2263	6.21759	11.0946	563400	0.00083	0.0083
100ps	563401	dark1	6.25539	6.26829	11.1759		100ps	563401	light	6.25688	6.26684	11.1849	563401	2e-05	0.009
100ps	563402	dark1	6.24621	6.2517	11.143		100ps	563402	light	6.24625	6.253	11.1533	563402	0.00067	0.0103
100ps	563403	dark1	6.24676	6.25226	11.1458		100ps	563403	light	6.24484	6.24905	11.1508	563403	-0.002565	0.005
100ps	563404	dark1	6.21622	6.20218	11.0479		100ps	563404	light	6.21776	6.20261	11.0588	563404	0.000985	0.0109
100ps	563405	dark1	6.23606	6.23469	11.0957		100ps	563405	light	6.23637	6.23545	11.1129	563405	0.000535	0.0172
100ps	563406	dark1	6.28121	6.29361	11.2256		100ps	563406	light	6.28319	6.29604	11.2296	563406	0.002205	0.004
100ps	563407	dark1	6.22696	6.21828	11.0646		100ps	563407	light	6.22778	6.21743	11.08	563407	-1.5e-05	0.0154
100ps	563408	dark1	6.24532	6.25251	11.1399		100ps	563408	light	6.24576	6.2511	11.1453	563408	-0.000485	0.0054
100ps	563409	dark1	6.23758	6.23479	11.0898		100ps	563409	light	6.23558	6.23558	11.1065	563409	-0.000605	0.0167
100ps	563410	dark1	6.25689	6.26542	11.1601		100ps	563410	light	6.25569	6.2622	11.1678	563410	-0.00221	0.0077
																	100ps	563411	dark1	6.26939	6.29452	11.0911		100ps	563411	light	6.24099	6.23369	11.2884	563411	-0.044615	0.1973
100ps	563412	dark1	6.25658	6.26496	11.1584		100ps	563412	light	6.25406	6.26181	11.1703	563412	-0.002835	0.0119
100ps	563413	dark1	6.23672	6.23859	11.0971		100ps	563413	light	6.23757	6.2377	11.1146	563413	-2e-05	0.0175
100ps	563414	dark1	6.24808	6.25578	11.1297		100ps	563414	light	6.2502	6.25666	11.1379	563414	0.0015	0.0082
100ps	563415	dark1	6.24838	6.25441	11.1391		100ps	563415	light	6.24785	6.25325	11.1474	563415	-0.000845	0.0083
100ps	563416	dark1	6.25901	6.26845	11.1622		100ps	563416	light	6.25833	6.27045	11.1692	563416	0.00066	0.007
100ps	563417	dark1	6.23666	6.23566	11.1005		100ps	563417	light	6.23831	6.23768	11.1109	563417	0.001835	0.0104
100ps	563418	dark1	6.22626	6.22164	11.0751		100ps	563418	light	6.22747	6.22053	11.0858	563418	5e-05	0.0107
100ps	563419	dark1	6.24563	6.2587	11.0894		100ps	563419	light	6.24745	6.25278	11.092	563419	-0.00205	0.0026
100ps	563420	dark1	6.2455	6.24986	11.1292		100ps	563420	light	6.24401	6.25019	11.1337	563420	-0.00058	0.0045
100ps	563421	dark1	6.2448	6.24848	11.1253		100ps	563421	light	6.24597	6.25258	11.1417	563421	0.002635	0.0164
100ps	563422	dark1	6.24439	6.24915	11.1426		100ps	563422	light	6.24481	6.25063	11.1465	563422	0.00095	0.0039
100ps	563423	dark1	6.24379	6.2488	11.1307		100ps	563423	light	6.24309	6.25058	11.1412	563423	0.00054	0.0105
100ps	563424	dark1	6.23683	6.23489	11.1036		100ps	563424	light	6.23393	6.23225	11.1136	563424	-0.00277	0.01
100ps	563426	dark1	6.24665	6.25024	11.1366		100ps	563426	light	6.24523	6.24979	11.146	563426	-0.000935	0.0094
100ps	563427	dark1	6.26713	6.27998	11.1964		100ps	563427	light	6.26964	6.27974	11.2025	563427	0.001135	0.0061
100ps	563428	dark1	6.25703	6.26509	11.1684		100ps	563428	light	6.25757	6.26612	11.1822	563428	0.000785	0.0138
100ps	563429	dark1	6.25768	6.26511	11.1667		100ps	563429	light	6.25527	6.2662	11.1683	563429	-0.00066	0.0016
100ps	563430	dark1	6.23425	6.23264	11.1096		100ps	563430	light	6.23669	6.23461	11.1165	563430	0.002205	0.0069
100ps	563431	dark1	6.27839	6.29214	11.2289		100ps	563431	light	6.28123	6.29431	11.2343	563431	0.002505	0.0054
100ps	563432	dark1	6.28106	6.29383	11.2226		100ps	563432	light	6.27616	6.2899	11.2345	563432	-0.004415	0.0119
100ps	563433	dark1	6.22662	6.22005	11.0801		100ps	563433	light	6.22643	6.21901	11.085	563433	-0.000615	0.0049
100ps	563434	dark1	6.24648	6.25092	11.127		100ps	563434	light	6.24765	6.24615	11.1426	563434	-0.0018	0.0156
100ps	563435	dark1	6.23382	6.23265	11.1017		100ps	563435	light	6.23773	6.23183	11.1035	563435	0.001545	0.0018
100ps	563436	dark1	6.23638	6.23179	11.1081		100ps	563436	light	6.23675	6.2338	11.1215	563436	0.00119	0.0134
100ps	563437	dark1	6.29229	6.30844	11.2543		100ps	563437	light	6.2924	6.31097	11.239	563437	0.00132	-0.0153
100ps	563438	dark1	6.24411	6.24923	11.1414		100ps	563438	light	6.24449	6.25096	11.138	563438	0.001055	-0.0034
100ps	563439	dark1	6.28044	6.29764	11.2124		100ps	563439	light	6.28296	6.30021	11.2151	563439	0.002545	0.0027
100ps	563440	dark1	6.24641	6.24934	11.1402		100ps	563440	light	6.24597	6.25127	11.14	563440	0.000745	-0.0002
100ps	563441	dark1	6.24581	6.24795	11.1447		100ps	563441	light	6.24526	6.25071	11.1605	563441	0.001105	0.0158
100ps	563442	dark1	6.2464	6.25082	11.1395		100ps	563442	light	6.24488	6.24908	11.1529	563442	-0.00163	0.0134
100ps	563443	dark1	6.24571	6.24973	11.1423		100ps	563443	light	6.24419	6.24858	11.1486	563443	-0.001335	0.0063
100ps	563444	dark1	6.25602	6.26417	11.1803		100ps	563444	light	6.2544	6.26229	11.18	563444	-0.00175	-0.0003
100ps	563445	dark1	6.27974	6.29855	11.2193		100ps	563445	light	6.27883	6.29548	11.2103	563445	-0.00199	-0.009
100ps	563446	dark1	6.24277	6.24743	11.1529		100ps	563446	light	6.24326	6.24561	11.1488	563446	-0.000665	-0.0041
100ps	563448	dark1	6.271	6.28402	11.2148		100ps	563448	light	6.27146	6.28467	11.2077	563448	0.000555	-0.0071
100ps	563449	dark1	6.27942	6.29314	11.2378		100ps	563449	light	6.27966	6.29598	11.2375	563449	0.00154	-0.0003
100ps	563450	dark1	6.24772	6.25073	11.1421		100ps	563450	light	6.24483	6.25173	11.1515	563450	-0.000945	0.0094
100ps	563451	dark1	6.25517	6.26552	11.169		100ps	563451	light	6.25266	6.26422	11.1744	563451	-0.001905	0.0054
100ps	563452	dark1	6.24803	6.25001	11.1472		100ps	563452	light	6.24583	6.25253	11.144	563452	0.00016	-0.0032
1000ps	563483	dark1	6.19898	6.18634	11.0163		1000ps	563483	light	6.20389	6.19122	11.0443	563483	0.004895	0.028
1000ps	563484	dark1	6.24381	6.24682	11.1244		1000ps	563484	light	6.24904	6.25592	11.1551	563484	0.007165	0.0307
1000ps	563485	dark1	6.22625	6.21261	11.0699		1000ps	563485	light	6.22708	6.22247	11.0921	563485	0.005345	0.0222
1000ps	563486	dark1	6.23607	6.23453	11.1044		1000ps	563486	light	6.23791	6.23782	11.1324	563486	0.002565	0.028
1000ps	563487	dark1	6.24523	6.24795	11.1265		1000ps	563487	light	6.24594	6.2521	11.1611	563487	0.00243	0.0346
1000ps	563488	dark1	6.21141	6.20098	11.0421		1000ps	563488	light	6.2137	6.20296	11.0847	563488	0.002135	0.0426
1000ps	563489	dark1	6.21206	6.20116	11.0494		1000ps	563489	light	6.21556	6.20312	11.0834	563489	0.00273	0.034
1000ps	563490	dark1	6.20048	6.18704	11.0166		1000ps	563490	light	6.2055	6.1903	11.0563	563490	0.00414	0.0397
1000ps	563491	dark1	6.22149	6.21131	11.074		1000ps	563491	light	6.22771	6.22012	11.1061	563491	0.007515	0.0321
1000ps	563492	dark1	6.27541	6.29409	11.1851		1000ps	563492	light	6.27278	6.30045	11.2287	563492	0.001865	0.0436
																	1000ps	563493	dark1	6.289	6.26774	11.2121		1000ps	563493	light	6.25742	6.35204	11.1883	563493	0.02636	-0.0238
1000ps	563494	dark1	6.25726	6.26206	11.1702		1000ps	563494	light	6.25718	6.26909	11.1986	563494	0.003475	0.0284
1000ps	563495	dark1	6.264	6.27532	11.1879		1000ps	563495	light	6.26295	6.28139	11.2387	563495	0.00251	0.0508
1000ps	563496	dark1	6.26213	6.27945	11.1742		1000ps	563496	light	6.26437	6.28039	11.2435	563496	0.00159	0.0693
1000ps	563498	dark1	6.269	6.26269	11.242		1000ps	563498	light	6.27726	6.26316	11.1604	563498	0.004365	-0.0816
1000ps	563499	dark1	6.23207	6.2274	11.0975		1000ps	563499	light	6.23332	6.23018	11.136	563499	0.002015	0.0385
1000ps	563500	dark1	6.24079	6.23655	11.1248		1000ps	563500	light	6.24141	6.2438	11.1489	563500	0.003935	0.0241
1000ps	563501	dark1	6.27687	6.28964	11.219		1000ps	563501	light	6.27762	6.29203	11.246	563501	0.00157	0.027
1000ps	563502	dark1	6.2214	6.21255	11.0669		1000ps	563502	light	6.22733	6.21611	11.0932	563502	0.004745	0.0263
1000ps	563503	dark1	6.24275	6.24437	11.1226		1000ps	563503	light	6.24454	6.25369	11.1517	563503	0.005555	0.0291
1000ps	563504	dark1	6.23101	6.22862	11.1042		1000ps	563504	light	6.23692	6.23183	11.1213	563504	0.00456	0.0171
1000ps	563505	dark1	6.24158	6.24862	11.135		1000ps	563505	light	6.24537	6.24927	11.1576	563505	0.00222	0.0226
1000ps	563506	dark1	6.223	6.21252	11.0689		1000ps	563506	light	6.22485	6.21673	11.0938	563506	0.00303	0.0249
																	1000ps	563507	dark1	6.30084	6.3209	11.2688		1000ps	563507	light	6.26605	6.28111	11.217	563507	-0.03729	-0.0518
1000ps	563508	dark1	6.25017	6.25614	11.1174		1000ps	563508	light	6.25214	6.26235	11.1451	563508	0.00409	0.0277
1000ps	563509	dark1	6.24925	6.25617	11.111		1000ps	563509	light	6.2517	6.25991	11.1358	563509	0.003095	0.0248
1000ps	563510	dark1	6.22888	6.22344	11.0529		1000ps	563510	light	6.23095	6.22848	11.071	563510	0.003555	0.0181
1000ps	563511	dark1	6.2373	6.23716	11.0825		1000ps	563511	light	6.24004	6.24087	11.1012	563511	0.003225	0.0187
1000ps	563512	dark1	6.21699	6.20656	11.0223		1000ps	563512	light	6.2197	6.20804	11.043	563512	0.002095	0.0207
1000ps	563513	dark1	6.22718	6.22052	11.0476		1000ps	563513	light	6.23079	6.22368	11.0712	563513	0.003385	0.0236
1000ps	563514	dark1	6.21677	6.20723	11.0258		1000ps	563514	light	6.21969	6.20709	11.0452	563514	0.00139	0.0194
																	1000ps	563515	dark1	6.29746	6.31348	11.2365		1000ps	563515	light	6.26284	6.27443	11.1753	563515	-0.036835	-0.0612
1000ps	563516	dark1	6.24848	6.25409	11.114		1000ps	563516	light	6.25007	6.25775	11.1452	563516	0.002625	0.0312
1000ps	563517	dark1	6.23723	6.23851	11.0698		1000ps	563517	light	6.24067	6.24147	11.1034	563517	0.0032	0.0336
1000ps	563518	dark1	6.2175	6.20788	11.0151		1000ps	563518	light	6.22035	6.21165	11.0452	563518	0.00331	0.0301
1000ps	563519	dark1	6.25056	6.25508	11.1043		1000ps	563519	light	6.25143	6.25872	11.1424	563519	0.002255	0.0381
1000ps	563520	dark1	6.21737	6.20777	11.0087		1000ps	563520	light	6.2216	6.21318	11.0449	563520	0.00482	0.0362
1000ps	563521	dark1	6.22925	6.22384	11.0382		1000ps	563521	light	6.23205	6.22726	11.0766	563521	0.00311	0.0384
1000ps	563522	dark1	6.19045	6.18145	10.9422		1000ps	563522	light	6.1959	6.18376	10.9838	563522	0.00388	0.0416
1000ps	563523	dark1	6.23918	6.23772	11.0618		1000ps	563523	light	6.24162	6.24378	11.1095	563523	0.00425	0.0477
1000ps	563524	dark1	6.21441	6.20253	11.0343		1000ps	563524	light	6.21709	6.20931	11.0709	563524	0.00473	0.0366
1000ps	563525	dark1	6.21992	6.21038	11.0061		1000ps	563525	light	6.22287	6.21509	11.0409	563525	0.00383	0.0348
1000ps	563526	dark1	6.20591	6.19712	10.9767		1000ps	563526	light	6.20927	6.19861	11.0026	563526	0.002425	0.0259
1000ps	563527	dark1	6.20494	6.19475	10.9779		1000ps	563527	light	6.20917	6.19725	10.9998	563527	0.003365	0.0219
1000ps	563528	dark1	6.22685	6.22163	11.0419		1000ps	563528	light	6.23085	6.22701	11.0727	563528	0.00469	0.0308
1000ps	563529	dark1	6.23906	6.24021	11.0723		1000ps	563529	light	6.24125	6.24362	11.0987	563529	0.0028	0.0264
1000ps	563530	dark1	6.23748	6.24098	11.0727		1000ps	563530	light	6.2413	6.24087	11.0992	563530	0.001855	0.0265
1000ps	563531	dark1	6.23822	6.23744	11.0725		1000ps	563531	light	6.2415	6.24476	11.0935	563531	0.0053	0.021
																	1000ps	563532	dark1	5.9839	5.93768	11.0885		1000ps	563532	light	6.24695	6.2465	11.0866	563532	0.285935	-0.0019
																	1000ps	563533	dark1	6.24173	6.24421	11.0961		1000ps	563533	light	6.24433	6.24912	11.1227	563533	0.003755	0.0266
																	1000ps	563535	dark1	6.26304	6.2716	11.1604		1000ps	563534	light	6.24542	6.24952	11.133	563535	-0.01985	-0.0274
																	1000ps	563536	dark1	6.2214	6.21139	11.0306		1000ps	563535	light	6.26522	6.27768	11.1946	563536	0.055055	0.164
																	1000ps	563537	dark1	6.2405	6.24522	11.0962		1000ps	563536	light	6.22549	6.21478	11.0628	563537	-0.022725	-0.0334
																	1000ps	563538	dark1	6.2223	6.21412	11.0301		1000ps	563537	light	6.24415	6.24816	11.134	563538	0.027945	0.1039
																	1000ps	563539	dark1	6.24137	6.24633	11.0955		1000ps	563538	light	6.22572	6.21504	11.0718	563539	-0.02347	-0.0237
																	1000ps	563540	dark1	6.18366	6.16775	10.9101		1000ps	563539	light	6.24344	6.2509	11.1332	563540	0.071465	0.2231
																	1000ps	563541	dark1	6.18313	6.16879	10.9422		1000ps	563540	light	6.19003	6.17116	10.9663	563541	0.004635	0.0241
																	1000ps	563542	dark1	6.21921	6.21085	11.0238		1000ps	563541	light	6.18678	6.17563	10.9785	563542	-0.033825	-0.0453
																	1000ps	563543	dark1	6.23081	6.22955	11.0409		1000ps	563542	light	6.22535	6.21874	11.0549	563543	-0.008135	0.014
																	1000ps	563544	dark1	6.21994	6.21145	11.0235		1000ps	563543	light	6.23622	6.23546	11.0859	563544	0.020145	0.0624
																	1000ps	563545	dark1	6.20672	6.19658	10.9951		1000ps	563544	light	6.22627	6.21846	11.063	563545	0.020715	0.0679
																	1000ps	563546	dark1	6.20864	6.19815	10.9919		1000ps	563545	light	6.21327	6.20058	11.033	563546	0.00353	0.0411
																	1000ps	563547	dark1	6.21922	6.21238	11.0229		1000ps	563546	light	6.21249	6.20202	11.0386	563547	-0.008545	0.0157
																	1000ps	563548	dark1	6.19224	6.18202	10.9463		1000ps	563547	light	6.22424	6.21491	11.0629	563548	0.032445	0.1166
																	1000ps	563549	dark1	6.19623	6.1824	10.9538		1000ps	563548	light	6.20007	6.18358	11.0015	563549	0.00251	0.0477
																	1000ps	563550	dark1	6.20602	6.19386	10.9784		1000ps	563549	light	6.20278	6.18284	11.0056	563550	-0.00713	0.0272
																	1000ps	563551	dark1	6.27387	6.28643	11.159		1000ps	563550	light	6.20848	6.19632	11.0364	563551	-0.07775	-0.1226
																	1000ps	563552	dark1	6.16805	6.16689	10.8521		1000ps	563551	light	6.27415	6.28871	11.2129	563552	0.11396	0.3608
																	1000ps	563553	dark1	6.21814	6.20845	10.9996		1000ps	563552	light	6.16989	6.17845	10.9062	563553	-0.039125	-0.0934
																	1000ps	563554	dark1	6.17988	6.17653	11.131		1000ps	563553	light	6.2236	6.20933	11.0611	563554	0.03826	-0.0699
																	1000ps	563555	dark1	6.25234	6.25646	11.1027		1000ps	563555	light	6.25382	6.26288	11.1469	563555	0.00395	0.0442
																	1000ps	563556	dark1	6.24963	6.25629	11.1055		1000ps	563556	light	6.25256	6.26066	11.1492	563556	0.00365	0.0437
1000ps	563557	dark1	6.26088	6.26857	11.1431		1000ps	563557	light	6.26274	6.27467	11.1732	563557	0.00398	0.0301
1000ps	563558	dark1	6.22742	6.22168	11.0397		1000ps	563558	light	6.23092	6.22393	11.0794	563558	0.002875	0.0397
1000ps	563559	dark1	6.23448	6.23483	11.064		1000ps	563559	light	6.24	6.24213	11.0961	563559	0.00641	0.0321
10000ps	563560	dark1	6.23873	6.24337	11.078		10000ps	563560	light	6.25582	6.26737	11.0899	563560	0.020545	0.0119
10000ps	563561	dark1	6.24579	6.2604	10.9813		10000ps	563561	light	6.27305	6.24892	10.9395	563561	0.00789	-0.0418
10000ps	563562	dark1	6.24802	6.25238	11.0409		10000ps	563562	light	6.26384	6.26105	11.0641	563562	0.012245	0.0232
10000ps	563563	dark1	6.22065	6.20929	11.0219		10000ps	563563	light	6.23263	6.22665	11.026	563563	0.01467	0.0041
10000ps	563564	dark1	6.21969	6.20872	11.017		10000ps	563564	light	6.23354	6.22939	11.0128	563564	0.01726	-0.0042
10000ps	563565	dark1	6.18116	6.16837	10.9199		10000ps	563565	light	6.19646	6.18101	10.9288	563565	0.01397	0.0089
10000ps	563566	dark1	6.23909	6.24032	11.0822		10000ps	563566	light	6.25308	6.25843	11.0825	563566	0.01605	0.0003
10000ps	563567	dark1	6.23049	6.22451	11.0521		10000ps	563567	light	6.24326	6.24672	11.052	563567	0.01749	-0.0001
10000ps	563568	dark1	6.21159	6.19941	10.9678		10000ps	563568	light	6.22503	6.21496	10.9826	563568	0.014495	0.0148
10000ps	563570	dark1	6.2289	6.22636	11.0415		10000ps	563570	light	6.24372	6.2467	11.0455	563570	0.01758	0.004
10000ps	563571	dark1	6.26209	6.27224	11.1389		10000ps	563571	light	6.27759	6.28782	11.1443	563571	0.01554	0.0054
10000ps	563572	dark1	6.16918	6.15505	10.8872		10000ps	563572	light	6.18209	6.16821	10.892	563572	0.013035	0.0048
10000ps	563573	dark1	6.20583	6.1962	10.9884		10000ps	563573	light	6.22323	6.20887	10.9784	563573	0.015035	-0.01
10000ps	563574	dark1	6.21882	6.20726	11.0108		10000ps	563574	light	6.22917	6.22154	11.0199	563574	0.012315	0.0091
10000ps	563575	dark1	6.19366	6.18113	10.9463		10000ps	563575	light	6.20568	6.18924	10.9554	563575	0.010065	0.0091
10000ps	563576	dark1	6.24704	6.25199	11.1186		10000ps	563576	light	6.25726	6.26579	11.117	563576	0.01201	-0.0016
10000ps	563577	dark1	6.23605	6.23574	11.0847		10000ps	563577	light	6.24444	6.24855	11.0891	563577	0.0106	0.0044
10000ps	563578	dark1	6.23698	6.2357	11.0861		10000ps	563578	light	6.24438	6.24929	11.0867	563578	0.010495	0.0006
10000ps	563579	dark1	6.23532	6.23479	11.0781		10000ps	563579	light	6.2431	6.24676	11.0816	563579	0.009875	0.0035
10000ps	563580	dark1	6.22689	6.2193	11.0526		10000ps	563580	light	6.23485	6.23145	11.0583	563580	0.010055	0.0057
10000ps	563581	dark1	6.22648	6.21852	11.0536		10000ps	563581	light	6.23597	6.2354	11.0557	563581	0.013185	0.0021
10000ps	563582	dark1	6.24421	6.2468	11.1153		10000ps	563582	light	6.25572	6.26432	11.113	563582	0.014515	-0.0023
10000ps	563583	dark1	6.22542	6.21916	11.0469		10000ps	563583	light	6.24011	6.24086	11.0519	563583	0.018195	0.005
10000ps	563584	dark1	6.21409	6.20306	11.0173		10000ps	563584	light	6.22941	6.22212	11.022	563584	0.01719	0.0047
10000ps	563585	dark1	6.21464	6.20335	10.9957		10000ps	563585	light	6.22661	6.22131	11.0218	563585	0.014965	0.0261
10000ps	563586	dark1	6.23706	6.23074	11.0635		10000ps	563586	light	6.24681	6.25476	11.0729	563586	0.016885	0.0094
10000ps	563587	dark1	6.23816	6.23905	11.0831		10000ps	563587	light	6.25552	6.25979	11.0923	563587	0.01905	0.0092
10000ps	563588	dark1	6.24058	6.24017	11.0674		10000ps	563588	light	6.26794	6.24849	11.1019	563588	0.01784	0.0345
10000ps	563589	dark1	6.23566	6.23643	11.0826		10000ps	563589	light	6.24821	6.25415	11.0801	563589	0.015135	-0.0025
10000ps	563590	dark1	6.21184	6.20198	11.0246		10000ps	563590	light	6.22941	6.21873	11.0267	563590	0.01716	0.0021
10000ps	563591	dark1	6.21204	6.20299	11.0212		10000ps	563591	light	6.22992	6.22072	11.0142	563591	0.017805	-0.007
10000ps	563592	dark1	6.22409	6.21684	11.0403		10000ps	563592	light	6.23729	6.23543	11.0493	563592	0.015895	0.009
10000ps	563593	dark1	6.22601	6.21872	11.053		10000ps	563593	light	6.2388	6.23872	11.0612	563593	0.016395	0.0082
10000ps	563594	dark1	6.24641	6.24704	11.0986		10000ps	563594	light	6.27099	6.27852	11.1276	563594	0.02803	0.029
10000ps	563595	dark1	6.22543	6.22057	11.047		10000ps	563595	light	6.23826	6.24374	11.0492	563595	0.018	0.0022
10000ps	563596	dark1	6.22723	6.21782	11.0464		10000ps	563596	light	6.23912	6.2401	11.0546	563596	0.017085	0.0082
10000ps	563597	dark1	6.22189	6.22355	11.0195		10000ps	563597	light	6.24024	6.24701	11.0475	563597	0.020905	0.028
10000ps	563598	dark1	6.2265	6.2182	11.0479		10000ps	563598	light	6.24182	6.24639	11.0532	563598	0.021755	0.0053
10000ps	563599	dark1	6.22473	6.21367	11.0442		10000ps	563599	light	6.24102	6.24316	11.0436	563599	0.02289	-0.0006
10000ps	563600	dark1	6.32135	6.34265	11.334		10000ps	563600	light	6.34066	6.36347	11.34	563600	0.020065	0.006
10000ps	563601	dark1	6.23643	6.2381	11.0728		10000ps	563601	light	6.25282	6.26261	11.07	563601	0.02045	-0.0028
10000ps	563602	dark1	6.29632	6.30935	11.2194		10000ps	563602	light	6.31749	6.33354	11.2216	563602	0.02268	0.0022
10000ps	563603	dark1	6.22274	6.21419	11.0365		10000ps	563603	light	6.23982	6.24188	11.0402	563603	0.022385	0.0037
10000ps	563604	dark1	6.21225	6.20264	11.0111		10000ps	563604	light	6.23089	6.22545	11.0159	563604	0.020725	0.0048
10000ps	563605	dark1	6.22728	6.21588	11.0245		10000ps	563605	light	6.23869	6.237	11.0233	563605	0.016265	-0.0012
10000ps	563606	dark1	6.25356	6.26127	11.1324		10000ps	563606	light	6.27636	6.28914	11.1313	563606	0.025335	-0.0011
10000ps	563607	dark1	6.2248	6.21418	11.0163		10000ps	563607	light	6.23943	6.24116	11.0508	563607	0.020805	0.0345
10000ps	563609	dark1	6.22293	6.21542	11.0419		10000ps	563609	light	6.24098	6.23953	11.0452	563609	0.02108	0.0033
10000ps	563610	dark1	6.23641	6.23694	11.0764		10000ps	563610	light	6.2517	6.25898	11.0754	563610	0.018665	-0.001
10000ps	563611	dark1	6.21307	6.20331	11.0171		10000ps	563611	light	6.22974	6.22399	11.0277	563611	0.018675	0.0106
10000ps	563613	dark1	6.22346	6.21773	11.0468		10000ps	563613	light	6.24034	6.24261	11.0393	563613	0.02088	-0.0075
10000ps	563614	dark1	6.21024	6.19948	11.0223		10000ps	563614	light	6.23049	6.22312	11.0265	563614	0.021945	0.0042
10000ps	563615	dark1	6.2232	6.21497	11.0343		10000ps	563615	light	6.24144	6.24271	11.0399	563615	0.02299	0.0056
10000ps	563616	dark1	6.23644	6.23544	11.0688		10000ps	563616	light	6.25048	6.25893	11.0683	563616	0.018765	-0.0005
10000ps	563617	dark1	6.22501	6.2165	11.0421		10000ps	563617	light	6.23739	6.23779	11.0412	563617	0.016835	-0.0009
10000ps	563618	dark1	6.24396	6.25005	11.0928		10000ps	563618	light	6.25747	6.26735	11.0957	563618	0.015405	0.0029
10000ps	563619	dark1	6.22414	6.21627	11.0359		10000ps	563619	light	6.23502	6.23424	11.0341	563619	0.014425	-0.0018
10000ps	563620	dark1	6.21392	6.19927	10.9938		10000ps	563620	light	6.22307	6.21445	11.0093	563620	0.012165	0.0155
10000ps	563621	dark1	6.24225	6.24649	11.0853		10000ps	563621	light	6.24982	6.25882	11.1067	563621	0.00995	0.0214
10000ps	563622	dark1	6.22496	6.21876	11.0552		10000ps	563622	light	6.23697	6.23737	11.0542	563622	0.01531	-0.001
10000ps	563623	dark1	6.25903	6.26727	11.1434		10000ps	563623	light	6.27162	6.28469	11.1459	563623	0.015005	0.0025
10000ps	563624	dark1	6.21426	6.20008	11.0095		10000ps	563624	light	6.22683	6.21937	11.0201	563624	0.01593	0.0106
10000ps	563625	dark1	6.21525	6.20527	11.0103		10000ps	563625	light	6.23131	6.22739	11.0069	563625	0.01909	-0.0034
10000ps	563626	dark1	6.20128	6.18844	10.9789		10000ps	563626	light	6.22124	6.20947	10.985	563626	0.020495	0.0061
10000ps	563627	dark1	6.24776	6.25277	11.0917		10000ps	563627	light	6.2633	6.27613	11.0931	563627	0.01945	0.0014
10000ps	563628	dark1	6.1696	6.15369	10.9312		10000ps	563628	light	6.18481	6.18094	10.9107	563628	0.02123	-0.0205
10000ps	563629	dark1	6.26644	6.2801	11.1461		10000ps	563629	light	6.2855	6.30016	11.1295	563629	0.01956	-0.0166
10000ps	563630	dark1	6.16347	6.14936	10.8829		10000ps	563630	light	6.17658	6.16429	10.9043	563630	0.01402	0.0214
10000ps	563631	dark1	6.22434	6.21694	11.0455		10000ps	563631	light	6.2343	6.23282	11.0446	563631	0.01292	-0.0009
10000ps	563632	dark1	6.27239	6.28333	11.1475		10000ps	563632	light	6.28585	6.30086	11.1521	563632	0.015495	0.0046
10000ps	563633	dark1	6.22575	6.21812	11.0391		10000ps	563633	light	6.23753	6.23828	11.0342	563633	0.01597	-0.0049
10000ps	563634	dark1	6.22422	6.21409	11.0418		10000ps	563634	light	6.23705	6.23843	11.0452	563634	0.018585	0.0034
10000ps	563635	dark1	6.21112	6.19759	11.0054		10000ps	563635	light	6.22945	6.21943	11.0009	563635	0.020085	-0.0045
10000ps	563636	dark1	6.17468	6.1661	10.936		10000ps	563636	light	6.18957	6.18261	10.9497	563636	0.0157	0.0137
10000ps	563637	dark1	6.2226	6.21415	11.0373		10000ps	563637	light	6.23912	6.23886	11.0364	563637	0.020615	-0.0009
10000ps	563638	dark1	6.19605	6.18475	10.9754		10000ps	563638	light	6.2203	6.19984	10.9739	563638	0.01967	-0.0015
10000ps	563639	dark1	6.20901	6.19594	10.9889		10000ps	563639	light	6.2288	6.22075	11.0026	563639	0.0223	0.0137
10000ps	563640	dark1	6.2307	6.22906	11.0596		10000ps	563640	light	6.24547	6.25382	11.061	563640	0.019765	0.0014
10000ps	563641	dark1	6.22056	6.20763	11.0125		10000ps	563641	light	6.2373	6.2371	11.0268	563641	0.023105	0.0143
10000ps	563642	dark1	6.23016	6.22833	11.0454		10000ps	563642	light	6.24639	6.2559	11.0639	563642	0.0219	0.0185
10000ps	563643	dark1	6.20912	6.19635	10.9884		10000ps	563643	light	6.22772	6.22196	10.9947	563643	0.022105	0.0063
10000ps	563644	dark1	6.18369	6.17081	10.9294		10000ps	563644	light	6.20661	6.19038	10.9387	563644	0.021245	0.0093
10000ps	563645	dark1	6.24225	6.24267	11.0659		10000ps	563645	light	6.26347	6.2755	11.0753	563645	0.027025	0.0094
10000ps	563646	dark1	6.1937	6.18008	10.9465		10000ps	563646	light	6.21737	6.19962	10.9651	563646	0.021605	0.0186
1000ps	563647	dark1	6.24304	6.25164	11.1219		1000ps	563647	light	6.24901	6.25252	11.1676	563647	0.003425	0.0457
1000ps	563648	dark1	6.18215	6.16743	10.9681		1000ps	563648	light	6.18053	6.16686	10.9696	563648	-0.001095	0.0015
1000ps	563649	dark1	6.21354	6.20365	11.0131		1000ps	563649	light	6.21714	6.20681	11.0515	563649	0.00338	0.0384
1000ps	563650	dark1	6.23562	6.23336	11.0715		1000ps	563650	light	6.23772	6.23668	11.1113	563650	0.00271	0.0398
1000ps	563651	dark1	6.20131	6.19194	10.9866		1000ps	563651	light	6.20544	6.19232	11.0198	563651	0.002255	0.0332
1000ps	563652	dark1	6.24402	6.24811	11.1037		1000ps	563652	light	6.2476	6.25	11.1402	563652	0.002735	0.0365
1000ps	563653	dark1	6.23408	6.23141	11.0687		1000ps	563653	light	6.23684	6.23522	11.1059	563653	0.003285	0.0372
1000ps	563654	dark1	6.24329	6.24859	11.1027		1000ps	563654	light	6.24835	6.25582	11.1273	563654	0.006145	0.0246
																	1000ps	563655	dark1	6.23803	6.23515	11.0333		1000ps	563655	light	6.23863	6.17521	11.2888	563655	-0.02967	0.2555
1000ps	563656	dark1	6.19068	6.18027	10.9638		1000ps	563656	light	6.19212	6.1798	11.0069	563656	0.000485	0.0431
1000ps	563657	dark1	6.22578	6.21988	11.0582		1000ps	563657	light	6.22857	6.21855	11.1043	563657	0.00073	0.0461
1000ps	563658	dark1	6.2155	6.20648	11.0258		1000ps	563658	light	6.21575	6.20535	11.0709	563658	-0.00044	0.0451
1000ps	563659	dark1	6.23524	6.23382	11.0877		1000ps	563659	light	6.23779	6.23385	11.1319	563659	0.00129	0.0442
1000ps	563660	dark1	6.20177	6.19151	10.993		1000ps	563660	light	6.20286	6.1923	11.037	563660	0.00094	0.044
1000ps	563661	dark1	6.23492	6.2359	11.0807		1000ps	563661	light	6.23561	6.23316	11.1265	563661	-0.001025	0.0458
1000ps	563662	dark1	6.24517	6.25062	11.0953		1000ps	563662	light	6.24796	6.25378	11.142	563662	0.002975	0.0467
1000ps	563663	dark1	6.27259	6.28218	11.0994		1000ps	563663	light	6.27548	6.28646	11.1423	563663	0.003585	0.0429
1000ps	563664	dark1	6.18976	6.17657	10.9599		1000ps	563664	light	6.19246	6.17637	10.9985	563664	0.00125	0.0386
1000ps	563665	dark1	6.20158	6.18924	10.9881		1000ps	563665	light	6.20538	6.19052	11.0218	563665	0.00254	0.0337
1000ps	563666	dark1	6.23592	6.23762	11.0732		1000ps	563666	light	6.23658	6.23816	11.106	563666	0.0006	0.0328
1000ps	563667	dark1	6.23676	6.23438	11.0721		1000ps	563667	light	6.23607	6.23977	11.1045	563667	0.00235	0.0324
1000ps	563668	dark1	6.24386	6.24906	11.1076		1000ps	563668	light	6.24791	6.25548	11.1355	563668	0.005235	0.0279
1000ps	563669	dark1	6.22505	6.21783	11.0391		1000ps	563669	light	6.22743	6.22066	11.0762	563669	0.002605	0.0371
1000ps	563670	dark1	6.2445	6.24918	11.0932		1000ps	563670	light	6.24753	6.25444	11.1353	563670	0.004145	0.0421
100ps	563671	dark1	6.23598	6.23711	11.0779		100ps	563671	light	6.23612	6.23607	11.0788	563671	-0.00045	0.0009
100ps	563672	dark1	6.23847	6.23681	11.0792		100ps	563672	light	6.23653	6.23716	11.087	563672	-0.000795	0.0078
100ps	563673	dark1	6.22671	6.22121	11.0535		100ps	563673	light	6.22725	6.21912	11.0547	563673	-0.000775	0.0012
100ps	563674	dark1	6.22733	6.21781	11.0482		100ps	563674	light	6.22995	6.22052	11.0527	563674	0.002665	0.0045
																	100ps	563675	dark1	6.22915	6.21872	11.0207		100ps	563675	light	6.21892	6.21111	11.0244	563675	-0.00892	0.0037
100ps	563676	dark1	6.236	6.2351	11.0847		100ps	563676	light	6.23541	6.23513	11.0881	563676	-0.00028	0.0034
100ps	563677	dark1	6.24535	6.24934	11.1081		100ps	563677	light	6.24531	6.24753	11.1102	563677	-0.000925	0.0021
100ps	563678	dark1	6.30847	6.33978	11.2478		100ps	563678	light	6.3166	6.3359	11.2586	563678	0.002125	0.0108
100ps	563679	dark1	6.24877	6.25427	11.1076		100ps	563679	light	6.24823	6.25404	11.1104	563679	-0.000385	0.0028
100ps	563680	dark1	6.24682	6.25201	11.1087		100ps	563680	light	6.24803	6.25456	11.1105	563680	0.00188	0.0018
100ps	563681	dark1	6.30641	6.32313	11.2655		100ps	563681	light	6.30699	6.32488	11.2649	563681	0.001165	-0.0006
100ps	563682	dark1	6.23791	6.23869	11.0772		100ps	563682	light	6.23675	6.23789	11.0871	563682	-0.00098	0.0099
100ps	563683	dark1	6.23702	6.23937	11.0782		100ps	563683	light	6.23685	6.23755	11.0836	563683	-0.000995	0.0054
100ps	563684	dark1	6.24639	6.25165	11.1165		100ps	563684	light	6.24745	6.25293	11.1075	563684	0.00117	-0.009
100ps	563685	dark1	6.2255	6.22003	11.0482		100ps	563685	light	6.22582	6.2176	11.0545	563685	-0.001055	0.0063
100ps	563686	dark1	6.25877	6.27221	11.1291		100ps	563686	light	6.25559	6.27058	11.135	563686	-0.002405	0.0059
100ps	563687	dark1	6.23478	6.23605	11.0726		100ps	563687	light	6.23658	6.23516	11.0811	563687	0.000455	0.0085
100ps	563688	dark1	6.24686	6.25224	11.1052		100ps	563688	light	6.24551	6.25038	11.1106	563688	-0.001605	0.0054
100ps	563689	dark1	6.24516	6.25134	11.105		100ps	563689	light	6.24499	6.24847	11.1097	563689	-0.00152	0.0047
100ps	563690	dark1	6.22604	6.21868	11.0432		100ps	563690	light	6.22649	6.22038	11.0534	563690	0.001075	0.0102
100ps	563691	dark1	6.23504	6.23637	11.0763		100ps	563691	light	6.23481	6.23643	11.0804	563691	-8.5e-05	0.0041
100ps	563692	dark1	6.23536	6.23631	11.0736		100ps	563692	light	6.23645	6.23521	11.0807	563692	-5e-06	0.0071
100ps	563693	dark1	6.22487	6.21884	11.0404		100ps	563693	light	6.22545	6.21839	11.0473	563693	6.5e-05	0.0069
100ps	563694	dark1	6.26002	6.26695	11.1425		100ps	563694	light	6.25809	6.26754	11.1485	563694	-0.00067	0.006
100ps	563695	dark1	6.25655	6.26308	11.144		100ps	563695	light	6.25842	6.26509	11.1442	563695	0.00194	0.0002
100ps	563696	dark1	6.24535	6.25226	11.112		100ps	563696	light	6.24661	6.24914	11.1184	563696	-0.00093	0.0064
100ps	563697	dark1	6.22462	6.21759	11.0446		100ps	563697	light	6.22718	6.21953	11.0498	563697	0.00225	0.0052
100ps	563698	dark1	6.21553	6.19566	10.9982		100ps	563698	light	6.21355	6.20301	11.011	563698	0.002685	0.0128

## Sheet: Figure 5 Absorption-Propagation
			Average distance retinal		32.4
					44.7
					58
					45.0333
𝛾(𝐿) = 1 − 10−ε⋅𝑐⋅𝐿		epsillon	45600	c	0.027
			layer in A	layer in cm	layer in um	fraction absorbed	fraction remaining	incidence power density				layer thickness (um)	SwissFEL LP	SwissFEL HP	SACLA	LCLS
			0	0	0	0	1	342	2493	1281	525	0	342	2493	1281	525
			45	4.5e-08	0.00045	0.000127564	0.999872	341.956	2492.68	1280.84	524.933	0.00045	341.956	2492.68	1280.84	524.933
			90	9e-08	0.0009		0.999872	341.913	2492.36	1280.67	524.866	0.0009	341.913	2492.36	1280.67	524.866
			135	1.35e-07	0.00135		0.999872	341.869	2492.05	1280.51	524.799	0.00135	341.869	2492.05	1280.51	524.799
			180	1.8e-07	0.0018		0.999872	341.826	2491.73	1280.35	524.732	0.0018	341.826	2491.73	1280.35	524.732
			225	2.25e-07	0.00225		0.999872	341.782	2491.41	1280.18	524.665	0.00225	341.782	2491.41	1280.18	524.665
			270	2.7e-07	0.0027		0.999872	341.738	2491.09	1280.02	524.598	0.0027	341.738	2491.09	1280.02	524.598
			315	3.15e-07	0.00315		0.999872	341.695	2490.77	1279.86	524.531	0.00315	341.695	2490.77	1279.86	524.531
			360	3.6e-07	0.0036		0.999872	341.651	2490.46	1279.69	524.464	0.0036	341.651	2490.46	1279.69	524.464
			405	4.05e-07	0.00405		0.999872	341.608	2490.14	1279.53	524.398	0.00405	341.608	2490.14	1279.53	524.398
			450	4.5e-07	0.0045		0.999872	341.564	2489.82	1279.37	524.331	0.0045	341.564	2489.82	1279.37	524.331
			495	4.95e-07	0.00495		0.999872	341.52	2489.5	1279.2	524.264	0.00495	341.52	2489.5	1279.2	524.264
			540	5.4e-07	0.0054		0.999872	341.477	2489.19	1279.04	524.197	0.0054	341.477	2489.19	1279.04	524.197
			585	5.85e-07	0.00585		0.999872	341.433	2488.87	1278.88	524.13	0.00585	341.433	2488.87	1278.88	524.13
			630	6.3e-07	0.0063		0.999872	341.39	2488.55	1278.71	524.063	0.0063	341.39	2488.55	1278.71	524.063
			675	6.75e-07	0.00675		0.999872	341.346	2488.23	1278.55	523.996	0.00675	341.346	2488.23	1278.55	523.996
			720	7.2e-07	0.0072		0.999872	341.303	2487.92	1278.39	523.929	0.0072	341.303	2487.92	1278.39	523.929
			765	7.65e-07	0.00765		0.999872	341.259	2487.6	1278.22	523.863	0.00765	341.259	2487.6	1278.22	523.863
			810	8.1e-07	0.0081		0.999872	341.216	2487.28	1278.06	523.796	0.0081	341.216	2487.28	1278.06	523.796
			855	8.55e-07	0.00855		0.999872	341.172	2486.96	1277.9	523.729	0.00855	341.172	2486.96	1277.9	523.729
			900	9e-07	0.009		0.999872	341.129	2486.65	1277.74	523.662	0.009	341.129	2486.65	1277.74	523.662
			945	9.45e-07	0.00945		0.999872	341.085	2486.33	1277.57	523.595	0.00945	341.085	2486.33	1277.57	523.595
			990	9.9e-07	0.0099		0.999872	341.041	2486.01	1277.41	523.529	0.0099	341.041	2486.01	1277.41	523.529
			1035	1.035e-06	0.01035		0.999872	340.998	2485.7	1277.25	523.462	0.01035	340.998	2485.7	1277.25	523.462
			1080	1.08e-06	0.0108		0.999872	340.954	2485.38	1277.08	523.395	0.0108	340.954	2485.38	1277.08	523.395
			1125	1.125e-06	0.01125		0.999872	340.911	2485.06	1276.92	523.328	0.01125	340.911	2485.06	1276.92	523.328
			1170	1.17e-06	0.0117		0.999872	340.868	2484.74	1276.76	523.262	0.0117	340.868	2484.74	1276.76	523.262
			1215	1.215e-06	0.01215		0.999872	340.824	2484.43	1276.6	523.195	0.01215	340.824	2484.43	1276.6	523.195
			1260	1.26e-06	0.0126		0.999872	340.781	2484.11	1276.43	523.128	0.0126	340.781	2484.11	1276.43	523.128
			1305	1.305e-06	0.01305		0.999872	340.737	2483.79	1276.27	523.061	0.01305	340.737	2483.79	1276.27	523.061
			1350	1.35e-06	0.0135		0.999872	340.694	2483.48	1276.11	522.995	0.0135	340.694	2483.48	1276.11	522.995
			1395	1.395e-06	0.01395		0.999872	340.65	2483.16	1275.94	522.928	0.01395	340.65	2483.16	1275.94	522.928
			1440	1.44e-06	0.0144		0.999872	340.607	2482.84	1275.78	522.861	0.0144	340.607	2482.84	1275.78	522.861
			1485	1.485e-06	0.01485		0.999872	340.563	2482.53	1275.62	522.794	0.01485	340.563	2482.53	1275.62	522.794
			1530	1.53e-06	0.0153		0.999872	340.52	2482.21	1275.46	522.728	0.0153	340.52	2482.21	1275.46	522.728
			1575	1.575e-06	0.01575		0.999872	340.476	2481.89	1275.29	522.661	0.01575	340.476	2481.89	1275.29	522.661
			1620	1.62e-06	0.0162		0.999872	340.433	2481.58	1275.13	522.594	0.0162	340.433	2481.58	1275.13	522.594
			1665	1.665e-06	0.01665		0.999872	340.39	2481.26	1274.97	522.528	0.01665	340.39	2481.26	1274.97	522.528
			1710	1.71e-06	0.0171		0.999872	340.346	2480.94	1274.81	522.461	0.0171	340.346	2480.94	1274.81	522.461
			1755	1.755e-06	0.01755		0.999872	340.303	2480.63	1274.64	522.394	0.01755	340.303	2480.63	1274.64	522.394
			1800	1.8e-06	0.018		0.999872	340.259	2480.31	1274.48	522.328	0.018	340.259	2480.31	1274.48	522.328
			1845	1.845e-06	0.01845		0.999872	340.216	2479.99	1274.32	522.261	0.01845	340.216	2479.99	1274.32	522.261
			1890	1.89e-06	0.0189		0.999872	340.172	2479.68	1274.15	522.195	0.0189	340.172	2479.68	1274.15	522.195
			1935	1.935e-06	0.01935		0.999872	340.129	2479.36	1273.99	522.128	0.01935	340.129	2479.36	1273.99	522.128
			1980	1.98e-06	0.0198		0.999872	340.086	2479.05	1273.83	522.061	0.0198	340.086	2479.05	1273.83	522.061
			2025	2.025e-06	0.02025		0.999872	340.042	2478.73	1273.67	521.995	0.02025	340.042	2478.73	1273.67	521.995
			2070	2.07e-06	0.0207		0.999872	339.999	2478.41	1273.5	521.928	0.0207	339.999	2478.41	1273.5	521.928
			2115	2.115e-06	0.02115		0.999872	339.956	2478.1	1273.34	521.862	0.02115	339.956	2478.1	1273.34	521.862
			2160	2.16e-06	0.0216		0.999872	339.912	2477.78	1273.18	521.795	0.0216	339.912	2477.78	1273.18	521.795
			2205	2.205e-06	0.02205		0.999872	339.869	2477.46	1273.02	521.728	0.02205	339.869	2477.46	1273.02	521.728
			2250	2.25e-06	0.0225		0.999872	339.825	2477.15	1272.85	521.662	0.0225	339.825	2477.15	1272.85	521.662
			2295	2.295e-06	0.02295		0.999872	339.782	2476.83	1272.69	521.595	0.02295	339.782	2476.83	1272.69	521.595
			2340	2.34e-06	0.0234		0.999872	339.739	2476.52	1272.53	521.529	0.0234	339.739	2476.52	1272.53	521.529
			2385	2.385e-06	0.02385		0.999872	339.695	2476.2	1272.37	521.462	0.02385	339.695	2476.2	1272.37	521.462
			2430	2.43e-06	0.0243		0.999872	339.652	2475.88	1272.21	521.396	0.0243	339.652	2475.88	1272.21	521.396
			2475	2.475e-06	0.02475		0.999872	339.609	2475.57	1272.04	521.329	0.02475	339.609	2475.57	1272.04	521.329
			2520	2.52e-06	0.0252		0.999872	339.565	2475.25	1271.88	521.263	0.0252	339.565	2475.25	1271.88	521.263
			2565	2.565e-06	0.02565		0.999872	339.522	2474.94	1271.72	521.196	0.02565	339.522	2474.94	1271.72	521.196
			2610	2.61e-06	0.0261		0.999872	339.479	2474.62	1271.56	521.13	0.0261	339.479	2474.62	1271.56	521.13
			2655	2.655e-06	0.02655		0.999872	339.436	2474.31	1271.39	521.063	0.02655	339.436	2474.31	1271.39	521.063
			2700	2.7e-06	0.027		0.999872	339.392	2473.99	1271.23	520.997	0.027	339.392	2473.99	1271.23	520.997
			2745	2.745e-06	0.02745		0.999872	339.349	2473.67	1271.07	520.93	0.02745	339.349	2473.67	1271.07	520.93
			2790	2.79e-06	0.0279		0.999872	339.306	2473.36	1270.91	520.864	0.0279	339.306	2473.36	1270.91	520.864
			2835	2.835e-06	0.02835		0.999872	339.262	2473.04	1270.75	520.797	0.02835	339.262	2473.04	1270.75	520.797
			2880	2.88e-06	0.0288		0.999872	339.219	2472.73	1270.58	520.731	0.0288	339.219	2472.73	1270.58	520.731
			2925	2.925e-06	0.02925		0.999872	339.176	2472.41	1270.42	520.665	0.02925	339.176	2472.41	1270.42	520.665
			2970	2.97e-06	0.0297		0.999872	339.133	2472.1	1270.26	520.598	0.0297	339.133	2472.1	1270.26	520.598
			3015	3.015e-06	0.03015		0.999872	339.089	2471.78	1270.1	520.532	0.03015	339.089	2471.78	1270.1	520.532
			3060	3.06e-06	0.0306		0.999872	339.046	2471.47	1269.94	520.465	0.0306	339.046	2471.47	1269.94	520.465
			3105	3.105e-06	0.03105		0.999872	339.003	2471.15	1269.77	520.399	0.03105	339.003	2471.15	1269.77	520.399
			3150	3.15e-06	0.0315		0.999872	338.96	2470.84	1269.61	520.333	0.0315	338.96	2470.84	1269.61	520.333
			3195	3.195e-06	0.03195		0.999872	338.916	2470.52	1269.45	520.266	0.03195	338.916	2470.52	1269.45	520.266
			3240	3.24e-06	0.0324		0.999872	338.873	2470.21	1269.29	520.2	0.0324	338.873	2470.21	1269.29	520.2
			3285	3.285e-06	0.03285		0.999872	338.83	2469.89	1269.13	520.133	0.03285	338.83	2469.89	1269.13	520.133
			3330	3.33e-06	0.0333		0.999872	338.787	2469.58	1268.96	520.067	0.0333	338.787	2469.58	1268.96	520.067
			3375	3.375e-06	0.03375		0.999872	338.743	2469.26	1268.8	520.001	0.03375	338.743	2469.26	1268.8	520.001
			3420	3.42e-06	0.0342		0.999872	338.7	2468.95	1268.64	519.934	0.0342	338.7	2468.95	1268.64	519.934
			3465	3.465e-06	0.03465		0.999872	338.657	2468.63	1268.48	519.868	0.03465	338.657	2468.63	1268.48	519.868
			3510	3.51e-06	0.0351		0.999872	338.614	2468.32	1268.32	519.802	0.0351	338.614	2468.32	1268.32	519.802
			3555	3.555e-06	0.03555		0.999872	338.571	2468	1268.15	519.736	0.03555	338.571	2468	1268.15	519.736
			3600	3.6e-06	0.036		0.999872	338.527	2467.69	1267.99	519.669	0.036	338.527	2467.69	1267.99	519.669
			3645	3.645e-06	0.03645		0.999872	338.484	2467.37	1267.83	519.603	0.03645	338.484	2467.37	1267.83	519.603
			3690	3.69e-06	0.0369		0.999872	338.441	2467.06	1267.67	519.537	0.0369	338.441	2467.06	1267.67	519.537
			3735	3.735e-06	0.03735		0.999872	338.398	2466.74	1267.51	519.47	0.03735	338.398	2466.74	1267.51	519.47
			3780	3.78e-06	0.0378		0.999872	338.355	2466.43	1267.35	519.404	0.0378	338.355	2466.43	1267.35	519.404
			3825	3.825e-06	0.03825		0.999872	338.312	2466.11	1267.18	519.338	0.03825	338.312	2466.11	1267.18	519.338
			3870	3.87e-06	0.0387		0.999872	338.268	2465.8	1267.02	519.272	0.0387	338.268	2465.8	1267.02	519.272
			3915	3.915e-06	0.03915		0.999872	338.225	2465.48	1266.86	519.205	0.03915	338.225	2465.48	1266.86	519.205
			3960	3.96e-06	0.0396		0.999872	338.182	2465.17	1266.7	519.139	0.0396	338.182	2465.17	1266.7	519.139
			4005	4.005e-06	0.04005		0.999872	338.139	2464.85	1266.54	519.073	0.04005	338.139	2464.85	1266.54	519.073
			4050	4.05e-06	0.0405		0.999872	338.096	2464.54	1266.38	519.007	0.0405	338.096	2464.54	1266.38	519.007
			4095	4.095e-06	0.04095		0.999872	338.053	2464.23	1266.21	518.94	0.04095	338.053	2464.23	1266.21	518.94
			4140	4.14e-06	0.0414		0.999872	338.01	2463.91	1266.05	518.874	0.0414	338.01	2463.91	1266.05	518.874
			4185	4.185e-06	0.04185		0.999872	337.966	2463.6	1265.89	518.808	0.04185	337.966	2463.6	1265.89	518.808
			4230	4.23e-06	0.0423		0.999872	337.923	2463.28	1265.73	518.742	0.0423	337.923	2463.28	1265.73	518.742
			4275	4.275e-06	0.04275		0.999872	337.88	2462.97	1265.57	518.676	0.04275	337.88	2462.97	1265.57	518.676
			4320	4.32e-06	0.0432		0.999872	337.837	2462.65	1265.41	518.61	0.0432	337.837	2462.65	1265.41	518.61
			4365	4.365e-06	0.04365		0.999872	337.794	2462.34	1265.25	518.543	0.04365	337.794	2462.34	1265.25	518.543
			4410	4.41e-06	0.0441		0.999872	337.751	2462.03	1265.08	518.477	0.0441	337.751	2462.03	1265.08	518.477
			4455	4.455e-06	0.04455		0.999872	337.708	2461.71	1264.92	518.411	0.04455	337.708	2461.71	1264.92	518.411
			4500	4.5e-06	0.045		0.999872	337.665	2461.4	1264.76	518.345	0.045	337.665	2461.4	1264.76	518.345
			4545	4.545e-06	0.04545		0.999872	337.622	2461.08	1264.6	518.279	0.04545	337.622	2461.08	1264.6	518.279
			4590	4.59e-06	0.0459		0.999872	337.579	2460.77	1264.44	518.213	0.0459	337.579	2460.77	1264.44	518.213
			4635	4.635e-06	0.04635		0.999872	337.536	2460.46	1264.28	518.147	0.04635	337.536	2460.46	1264.28	518.147
			4680	4.68e-06	0.0468		0.999872	337.492	2460.14	1264.12	518.081	0.0468	337.492	2460.14	1264.12	518.081
			4725	4.725e-06	0.04725		0.999872	337.449	2459.83	1263.96	518.014	0.04725	337.449	2459.83	1263.96	518.014
			4770	4.77e-06	0.0477		0.999872	337.406	2459.51	1263.79	517.948	0.0477	337.406	2459.51	1263.79	517.948
			4815	4.815e-06	0.04815		0.999872	337.363	2459.2	1263.63	517.882	0.04815	337.363	2459.2	1263.63	517.882
			4860	4.86e-06	0.0486		0.999872	337.32	2458.89	1263.47	517.816	0.0486	337.32	2458.89	1263.47	517.816
			4905	4.905e-06	0.04905		0.999872	337.277	2458.57	1263.31	517.75	0.04905	337.277	2458.57	1263.31	517.75
			4950	4.95e-06	0.0495		0.999872	337.234	2458.26	1263.15	517.684	0.0495	337.234	2458.26	1263.15	517.684
			4995	4.995e-06	0.04995		0.999872	337.191	2457.95	1262.99	517.618	0.04995	337.191	2457.95	1262.99	517.618
			5040	5.04e-06	0.0504		0.999872	337.148	2457.63	1262.83	517.552	0.0504	337.148	2457.63	1262.83	517.552
			5085	5.085e-06	0.05085		0.999872	337.105	2457.32	1262.67	517.486	0.05085	337.105	2457.32	1262.67	517.486
			5130	5.13e-06	0.0513		0.999872	337.062	2457.01	1262.5	517.42	0.0513	337.062	2457.01	1262.5	517.42
			5175	5.175e-06	0.05175		0.999872	337.019	2456.69	1262.34	517.354	0.05175	337.019	2456.69	1262.34	517.354
			5220	5.22e-06	0.0522		0.999872	336.976	2456.38	1262.18	517.288	0.0522	336.976	2456.38	1262.18	517.288
			5265	5.265e-06	0.05265		0.999872	336.933	2456.07	1262.02	517.222	0.05265	336.933	2456.07	1262.02	517.222
			5310	5.31e-06	0.0531		0.999872	336.89	2455.75	1261.86	517.156	0.0531	336.89	2455.75	1261.86	517.156
			5355	5.355e-06	0.05355		0.999872	336.847	2455.44	1261.7	517.09	0.05355	336.847	2455.44	1261.7	517.09
			5400	5.4e-06	0.054		0.999872	336.804	2455.13	1261.54	517.024	0.054	336.804	2455.13	1261.54	517.024
			5445	5.445e-06	0.05445		0.999872	336.761	2454.81	1261.38	516.958	0.05445	336.761	2454.81	1261.38	516.958
			5490	5.49e-06	0.0549		0.999872	336.718	2454.5	1261.22	516.892	0.0549	336.718	2454.5	1261.22	516.892
			5535	5.535e-06	0.05535		0.999872	336.675	2454.19	1261.06	516.826	0.05535	336.675	2454.19	1261.06	516.826
			5580	5.58e-06	0.0558		0.999872	336.632	2453.87	1260.9	516.76	0.0558	336.632	2453.87	1260.9	516.76
			5625	5.625e-06	0.05625		0.999872	336.59	2453.56	1260.73	516.694	0.05625	336.59	2453.56	1260.73	516.694
			5670	5.67e-06	0.0567		0.999872	336.547	2453.25	1260.57	516.629	0.0567	336.547	2453.25	1260.57	516.629
			5715	5.715e-06	0.05715		0.999872	336.504	2452.93	1260.41	516.563	0.05715	336.504	2452.93	1260.41	516.563
			5760	5.76e-06	0.0576		0.999872	336.461	2452.62	1260.25	516.497	0.0576	336.461	2452.62	1260.25	516.497
			5805	5.805e-06	0.05805		0.999872	336.418	2452.31	1260.09	516.431	0.05805	336.418	2452.31	1260.09	516.431
			5850	5.85e-06	0.0585		0.999872	336.375	2452	1259.93	516.365	0.0585	336.375	2452	1259.93	516.365
			5895	5.895e-06	0.05895		0.999872	336.332	2451.68	1259.77	516.299	0.05895	336.332	2451.68	1259.77	516.299
			5940	5.94e-06	0.0594		0.999872	336.289	2451.37	1259.61	516.233	0.0594	336.289	2451.37	1259.61	516.233
			5985	5.985e-06	0.05985		0.999872	336.246	2451.06	1259.45	516.167	0.05985	336.246	2451.06	1259.45	516.167
			6030	6.03e-06	0.0603		0.999872	336.203	2450.75	1259.29	516.102	0.0603	336.203	2450.75	1259.29	516.102
			6075	6.075e-06	0.06075		0.999872	336.16	2450.43	1259.13	516.036	0.06075	336.16	2450.43	1259.13	516.036
			6120	6.12e-06	0.0612		0.999872	336.118	2450.12	1258.97	515.97	0.0612	336.118	2450.12	1258.97	515.97
			6165	6.165e-06	0.06165		0.999872	336.075	2449.81	1258.81	515.904	0.06165	336.075	2449.81	1258.81	515.904
			6210	6.21e-06	0.0621		0.999872	336.032	2449.49	1258.65	515.838	0.0621	336.032	2449.49	1258.65	515.838
			6255	6.255e-06	0.06255		0.999872	335.989	2449.18	1258.48	515.772	0.06255	335.989	2449.18	1258.48	515.772
			6300	6.3e-06	0.063		0.999872	335.946	2448.87	1258.32	515.707	0.063	335.946	2448.87	1258.32	515.707
			6345	6.345e-06	0.06345		0.999872	335.903	2448.56	1258.16	515.641	0.06345	335.903	2448.56	1258.16	515.641
			6390	6.39e-06	0.0639		0.999872	335.86	2448.25	1258	515.575	0.0639	335.86	2448.25	1258	515.575
			6435	6.435e-06	0.06435		0.999872	335.818	2447.93	1257.84	515.509	0.06435	335.818	2447.93	1257.84	515.509
			6480	6.48e-06	0.0648		0.999872	335.775	2447.62	1257.68	515.444	0.0648	335.775	2447.62	1257.68	515.444
			6525	6.525e-06	0.06525		0.999872	335.732	2447.31	1257.52	515.378	0.06525	335.732	2447.31	1257.52	515.378
			6570	6.57e-06	0.0657		0.999872	335.689	2447	1257.36	515.312	0.0657	335.689	2447	1257.36	515.312
			6615	6.615e-06	0.06615		0.999872	335.646	2446.68	1257.2	515.246	0.06615	335.646	2446.68	1257.2	515.246
			6660	6.66e-06	0.0666		0.999872	335.603	2446.37	1257.04	515.181	0.0666	335.603	2446.37	1257.04	515.181
			6705	6.705e-06	0.06705		0.999872	335.561	2446.06	1256.88	515.115	0.06705	335.561	2446.06	1256.88	515.115
			6750	6.75e-06	0.0675		0.999872	335.518	2445.75	1256.72	515.049	0.0675	335.518	2445.75	1256.72	515.049
			6795	6.795e-06	0.06795		0.999872	335.475	2445.44	1256.56	514.983	0.06795	335.475	2445.44	1256.56	514.983
			6840	6.84e-06	0.0684		0.999872	335.432	2445.12	1256.4	514.918	0.0684	335.432	2445.12	1256.4	514.918
			6885	6.885e-06	0.06885		0.999872	335.389	2444.81	1256.24	514.852	0.06885	335.389	2444.81	1256.24	514.852
			6930	6.93e-06	0.0693		0.999872	335.347	2444.5	1256.08	514.786	0.0693	335.347	2444.5	1256.08	514.786
			6975	6.975e-06	0.06975		0.999872	335.304	2444.19	1255.92	514.721	0.06975	335.304	2444.19	1255.92	514.721
			7020	7.02e-06	0.0702		0.999872	335.261	2443.88	1255.76	514.655	0.0702	335.261	2443.88	1255.76	514.655
			7065	7.065e-06	0.07065		0.999872	335.218	2443.56	1255.6	514.589	0.07065	335.218	2443.56	1255.6	514.589
			7110	7.11e-06	0.0711		0.999872	335.176	2443.25	1255.44	514.524	0.0711	335.176	2443.25	1255.44	514.524
			7155	7.155e-06	0.07155		0.999872	335.133	2442.94	1255.28	514.458	0.07155	335.133	2442.94	1255.28	514.458
			7200	7.2e-06	0.072		0.999872	335.09	2442.63	1255.12	514.393	0.072	335.09	2442.63	1255.12	514.393
			7245	7.245e-06	0.07245		0.999872	335.047	2442.32	1254.96	514.327	0.07245	335.047	2442.32	1254.96	514.327
			7290	7.29e-06	0.0729		0.999872	335.005	2442.01	1254.8	514.261	0.0729	335.005	2442.01	1254.8	514.261
			7335	7.335e-06	0.07335		0.999872	334.962	2441.7	1254.64	514.196	0.07335	334.962	2441.7	1254.64	514.196
			7380	7.38e-06	0.0738		0.999872	334.919	2441.38	1254.48	514.13	0.0738	334.919	2441.38	1254.48	514.13
			7425	7.425e-06	0.07425		0.999872	334.876	2441.07	1254.32	514.065	0.07425	334.876	2441.07	1254.32	514.065
			7470	7.47e-06	0.0747		0.999872	334.834	2440.76	1254.16	513.999	0.0747	334.834	2440.76	1254.16	513.999
			7515	7.515e-06	0.07515		0.999872	334.791	2440.45	1254	513.933	0.07515	334.791	2440.45	1254	513.933
			7560	7.56e-06	0.0756		0.999872	334.748	2440.14	1253.84	513.868	0.0756	334.748	2440.14	1253.84	513.868
			7605	7.605e-06	0.07605		0.999872	334.705	2439.83	1253.68	513.802	0.07605	334.705	2439.83	1253.68	513.802
			7650	7.65e-06	0.0765		0.999872	334.663	2439.52	1253.52	513.737	0.0765	334.663	2439.52	1253.52	513.737
			7695	7.695e-06	0.07695		0.999872	334.62	2439.2	1253.36	513.671	0.07695	334.62	2439.2	1253.36	513.671
			7740	7.74e-06	0.0774		0.999872	334.577	2438.89	1253.2	513.606	0.0774	334.577	2438.89	1253.2	513.606
			7785	7.785e-06	0.07785		0.999872	334.535	2438.58	1253.04	513.54	0.07785	334.535	2438.58	1253.04	513.54
			7830	7.83e-06	0.0783		0.999872	334.492	2438.27	1252.88	513.475	0.0783	334.492	2438.27	1252.88	513.475
			7875	7.875e-06	0.07875		0.999872	334.449	2437.96	1252.72	513.409	0.07875	334.449	2437.96	1252.72	513.409
			7920	7.92e-06	0.0792		0.999872	334.407	2437.65	1252.56	513.344	0.0792	334.407	2437.65	1252.56	513.344
			7965	7.965e-06	0.07965		0.999872	334.364	2437.34	1252.4	513.278	0.07965	334.364	2437.34	1252.4	513.278
			8010	8.01e-06	0.0801		0.999872	334.321	2437.03	1252.24	513.213	0.0801	334.321	2437.03	1252.24	513.213
			8055	8.055e-06	0.08055		0.999872	334.279	2436.72	1252.08	513.147	0.08055	334.279	2436.72	1252.08	513.147
			8100	8.1e-06	0.081		0.999872	334.236	2436.41	1251.92	513.082	0.081	334.236	2436.41	1251.92	513.082
			8145	8.145e-06	0.08145		0.999872	334.193	2436.09	1251.76	513.016	0.08145	334.193	2436.09	1251.76	513.016
			8190	8.19e-06	0.0819		0.999872	334.151	2435.78	1251.6	512.951	0.0819	334.151	2435.78	1251.6	512.951
			8235	8.235e-06	0.08235		0.999872	334.108	2435.47	1251.44	512.885	0.08235	334.108	2435.47	1251.44	512.885
			8280	8.28e-06	0.0828		0.999872	334.066	2435.16	1251.28	512.82	0.0828	334.066	2435.16	1251.28	512.82
			8325	8.325e-06	0.08325		0.999872	334.023	2434.85	1251.12	512.755	0.08325	334.023	2434.85	1251.12	512.755
			8370	8.37e-06	0.0837		0.999872	333.98	2434.54	1250.96	512.689	0.0837	333.98	2434.54	1250.96	512.689
			8415	8.415e-06	0.08415		0.999872	333.938	2434.23	1250.8	512.624	0.08415	333.938	2434.23	1250.8	512.624
			8460	8.46e-06	0.0846		0.999872	333.895	2433.92	1250.64	512.558	0.0846	333.895	2433.92	1250.64	512.558
			8505	8.505e-06	0.08505		0.999872	333.853	2433.61	1250.48	512.493	0.08505	333.853	2433.61	1250.48	512.493
			8550	8.55e-06	0.0855		0.999872	333.81	2433.3	1250.32	512.428	0.0855	333.81	2433.3	1250.32	512.428
			8595	8.595e-06	0.08595		0.999872	333.767	2432.99	1250.16	512.362	0.08595	333.767	2432.99	1250.16	512.362
			8640	8.64e-06	0.0864		0.999872	333.725	2432.68	1250	512.297	0.0864	333.725	2432.68	1250	512.297
			8685	8.685e-06	0.08685		0.999872	333.682	2432.37	1249.85	512.232	0.08685	333.682	2432.37	1249.85	512.232
			8730	8.73e-06	0.0873		0.999872	333.64	2432.06	1249.69	512.166	0.0873	333.64	2432.06	1249.69	512.166
			8775	8.775e-06	0.08775		0.999872	333.597	2431.75	1249.53	512.101	0.08775	333.597	2431.75	1249.53	512.101
			8820	8.82e-06	0.0882		0.999872	333.555	2431.44	1249.37	512.036	0.0882	333.555	2431.44	1249.37	512.036
			8865	8.865e-06	0.08865		0.999872	333.512	2431.13	1249.21	511.97	0.08865	333.512	2431.13	1249.21	511.97
			8910	8.91e-06	0.0891		0.999872	333.469	2430.82	1249.05	511.905	0.0891	333.469	2430.82	1249.05	511.905
			8955	8.955e-06	0.08955		0.999872	333.427	2430.51	1248.89	511.84	0.08955	333.427	2430.51	1248.89	511.84
			9000	9e-06	0.09		0.999872	333.384	2430.2	1248.73	511.774	0.09	333.384	2430.2	1248.73	511.774
			9045	9.045e-06	0.09045		0.999872	333.342	2429.89	1248.57	511.709	0.09045	333.342	2429.89	1248.57	511.709
			9090	9.09e-06	0.0909		0.999872	333.299	2429.58	1248.41	511.644	0.0909	333.299	2429.58	1248.41	511.644
			9135	9.135e-06	0.09135		0.999872	333.257	2429.27	1248.25	511.579	0.09135	333.257	2429.27	1248.25	511.579
			9180	9.18e-06	0.0918		0.999872	333.214	2428.96	1248.09	511.513	0.0918	333.214	2428.96	1248.09	511.513
			9225	9.225e-06	0.09225		0.999872	333.172	2428.65	1247.93	511.448	0.09225	333.172	2428.65	1247.93	511.448
			9270	9.27e-06	0.0927		0.999872	333.129	2428.34	1247.77	511.383	0.0927	333.129	2428.34	1247.77	511.383
			9315	9.315e-06	0.09315		0.999872	333.087	2428.03	1247.61	511.318	0.09315	333.087	2428.03	1247.61	511.318
			9360	9.36e-06	0.0936		0.999872	333.044	2427.72	1247.46	511.252	0.0936	333.044	2427.72	1247.46	511.252
			9405	9.405e-06	0.09405		0.999872	333.002	2427.41	1247.3	511.187	0.09405	333.002	2427.41	1247.3	511.187
			9450	9.45e-06	0.0945		0.999872	332.959	2427.1	1247.14	511.122	0.0945	332.959	2427.1	1247.14	511.122
			9495	9.495e-06	0.09495		0.999872	332.917	2426.79	1246.98	511.057	0.09495	332.917	2426.79	1246.98	511.057
			9540	9.54e-06	0.0954		0.999872	332.874	2426.48	1246.82	510.991	0.0954	332.874	2426.48	1246.82	510.991
			9585	9.585e-06	0.09585		0.999872	332.832	2426.17	1246.66	510.926	0.09585	332.832	2426.17	1246.66	510.926
			9630	9.63e-06	0.0963		0.999872	332.79	2425.86	1246.5	510.861	0.0963	332.79	2425.86	1246.5	510.861
			9675	9.675e-06	0.09675		0.999872	332.747	2425.55	1246.34	510.796	0.09675	332.747	2425.55	1246.34	510.796
			9720	9.72e-06	0.0972		0.999872	332.705	2425.24	1246.18	510.731	0.0972	332.705	2425.24	1246.18	510.731
			9765	9.765e-06	0.09765		0.999872	332.662	2424.93	1246.02	510.666	0.09765	332.662	2424.93	1246.02	510.666
			9810	9.81e-06	0.0981		0.999872	332.62	2424.62	1245.87	510.6	0.0981	332.62	2424.62	1245.87	510.6
			9855	9.855e-06	0.09855		0.999872	332.577	2424.31	1245.71	510.535	0.09855	332.577	2424.31	1245.71	510.535
			9900	9.9e-06	0.099		0.999872	332.535	2424	1245.55	510.47	0.099	332.535	2424	1245.55	510.47
			9945	9.945e-06	0.09945		0.999872	332.492	2423.7	1245.39	510.405	0.09945	332.492	2423.7	1245.39	510.405
			9990	9.99e-06	0.0999		0.999872	332.45	2423.39	1245.23	510.34	0.0999	332.45	2423.39	1245.23	510.34
			10035	1.0035e-05	0.10035		0.999872	332.408	2423.08	1245.07	510.275	0.10035	332.408	2423.08	1245.07	510.275
			10080	1.008e-05	0.1008		0.999872	332.365	2422.77	1244.91	510.21	0.1008	332.365	2422.77	1244.91	510.21
			10125	1.0125e-05	0.10125		0.999872	332.323	2422.46	1244.75	510.145	0.10125	332.323	2422.46	1244.75	510.145
			10170	1.017e-05	0.1017		0.999872	332.28	2422.15	1244.59	510.08	0.1017	332.28	2422.15	1244.59	510.08
			10215	1.0215e-05	0.10215		0.999872	332.238	2421.84	1244.44	510.015	0.10215	332.238	2421.84	1244.44	510.015
			10260	1.026e-05	0.1026		0.999872	332.196	2421.53	1244.28	509.95	0.1026	332.196	2421.53	1244.28	509.95
			10305	1.0305e-05	0.10305		0.999872	332.153	2421.22	1244.12	509.884	0.10305	332.153	2421.22	1244.12	509.884
			10350	1.035e-05	0.1035		0.999872	332.111	2420.91	1243.96	509.819	0.1035	332.111	2420.91	1243.96	509.819
			10395	1.0395e-05	0.10395		0.999872	332.069	2420.61	1243.8	509.754	0.10395	332.069	2420.61	1243.8	509.754
			10440	1.044e-05	0.1044		0.999872	332.026	2420.3	1243.64	509.689	0.1044	332.026	2420.3	1243.64	509.689
			10485	1.0485e-05	0.10485		0.999872	331.984	2419.99	1243.48	509.624	0.10485	331.984	2419.99	1243.48	509.624
			10530	1.053e-05	0.1053		0.999872	331.942	2419.68	1243.32	509.559	0.1053	331.942	2419.68	1243.32	509.559
			10575	1.0575e-05	0.10575		0.999872	331.899	2419.37	1243.17	509.494	0.10575	331.899	2419.37	1243.17	509.494
			10620	1.062e-05	0.1062		0.999872	331.857	2419.06	1243.01	509.429	0.1062	331.857	2419.06	1243.01	509.429
			10665	1.0665e-05	0.10665		0.999872	331.814	2418.75	1242.85	509.364	0.10665	331.814	2418.75	1242.85	509.364
			10710	1.071e-05	0.1071		0.999872	331.772	2418.44	1242.69	509.299	0.1071	331.772	2418.44	1242.69	509.299
			10755	1.0755e-05	0.10755		0.999872	331.73	2418.14	1242.53	509.234	0.10755	331.73	2418.14	1242.53	509.234
			10800	1.08e-05	0.108		0.999872	331.688	2417.83	1242.37	509.169	0.108	331.688	2417.83	1242.37	509.169
			10845	1.0845e-05	0.10845		0.999872	331.645	2417.52	1242.21	509.105	0.10845	331.645	2417.52	1242.21	509.105
			10890	1.089e-05	0.1089		0.999872	331.603	2417.21	1242.06	509.04	0.1089	331.603	2417.21	1242.06	509.04
			10935	1.0935e-05	0.10935		0.999872	331.561	2416.9	1241.9	508.975	0.10935	331.561	2416.9	1241.9	508.975
			10980	1.098e-05	0.1098		0.999872	331.518	2416.59	1241.74	508.91	0.1098	331.518	2416.59	1241.74	508.91
			11025	1.1025e-05	0.11025		0.999872	331.476	2416.29	1241.58	508.845	0.11025	331.476	2416.29	1241.58	508.845
			11070	1.107e-05	0.1107		0.999872	331.434	2415.98	1241.42	508.78	0.1107	331.434	2415.98	1241.42	508.78
			11115	1.1115e-05	0.11115		0.999872	331.391	2415.67	1241.26	508.715	0.11115	331.391	2415.67	1241.26	508.715
			11160	1.116e-05	0.1116		0.999872	331.349	2415.36	1241.11	508.65	0.1116	331.349	2415.36	1241.11	508.65
			11205	1.1205e-05	0.11205		0.999872	331.307	2415.05	1240.95	508.585	0.11205	331.307	2415.05	1240.95	508.585
			11250	1.125e-05	0.1125		0.999872	331.265	2414.75	1240.79	508.52	0.1125	331.265	2414.75	1240.79	508.52
			11295	1.1295e-05	0.11295		0.999872	331.222	2414.44	1240.63	508.455	0.11295	331.222	2414.44	1240.63	508.455
			11340	1.134e-05	0.1134		0.999872	331.18	2414.13	1240.47	508.391	0.1134	331.18	2414.13	1240.47	508.391
			11385	1.1385e-05	0.11385		0.999872	331.138	2413.82	1240.31	508.326	0.11385	331.138	2413.82	1240.31	508.326
			11430	1.143e-05	0.1143		0.999872	331.096	2413.51	1240.16	508.261	0.1143	331.096	2413.51	1240.16	508.261
			11475	1.1475e-05	0.11475		0.999872	331.053	2413.21	1240	508.196	0.11475	331.053	2413.21	1240	508.196
			11520	1.152e-05	0.1152		0.999872	331.011	2412.9	1239.84	508.131	0.1152	331.011	2412.9	1239.84	508.131
			11565	1.1565e-05	0.11565		0.999872	330.969	2412.59	1239.68	508.066	0.11565	330.969	2412.59	1239.68	508.066
			11610	1.161e-05	0.1161		0.999872	330.927	2412.28	1239.52	508.002	0.1161	330.927	2412.28	1239.52	508.002
			11655	1.1655e-05	0.11655		0.999872	330.885	2411.97	1239.37	507.937	0.11655	330.885	2411.97	1239.37	507.937
			11700	1.17e-05	0.117		0.999872	330.842	2411.67	1239.21	507.872	0.117	330.842	2411.67	1239.21	507.872
			11745	1.1745e-05	0.11745		0.999872	330.8	2411.36	1239.05	507.807	0.11745	330.8	2411.36	1239.05	507.807
			11790	1.179e-05	0.1179		0.999872	330.758	2411.05	1238.89	507.742	0.1179	330.758	2411.05	1238.89	507.742
			11835	1.1835e-05	0.11835		0.999872	330.716	2410.74	1238.73	507.678	0.11835	330.716	2410.74	1238.73	507.678
			11880	1.188e-05	0.1188		0.999872	330.674	2410.44	1238.58	507.613	0.1188	330.674	2410.44	1238.58	507.613
			11925	1.1925e-05	0.11925		0.999872	330.631	2410.13	1238.42	507.548	0.11925	330.631	2410.13	1238.42	507.548
			11970	1.197e-05	0.1197		0.999872	330.589	2409.82	1238.26	507.483	0.1197	330.589	2409.82	1238.26	507.483
			12015	1.2015e-05	0.12015		0.999872	330.547	2409.51	1238.1	507.419	0.12015	330.547	2409.51	1238.1	507.419
			12060	1.206e-05	0.1206		0.999872	330.505	2409.21	1237.94	507.354	0.1206	330.505	2409.21	1237.94	507.354
			12105	1.2105e-05	0.12105		0.999872	330.463	2408.9	1237.79	507.289	0.12105	330.463	2408.9	1237.79	507.289
			12150	1.215e-05	0.1215		0.999872	330.421	2408.59	1237.63	507.225	0.1215	330.421	2408.59	1237.63	507.225
			12195	1.2195e-05	0.12195		0.999872	330.378	2408.28	1237.47	507.16	0.12195	330.378	2408.28	1237.47	507.16
			12240	1.224e-05	0.1224		0.999872	330.336	2407.98	1237.31	507.095	0.1224	330.336	2407.98	1237.31	507.095
			12285	1.2285e-05	0.12285		0.999872	330.294	2407.67	1237.15	507.03	0.12285	330.294	2407.67	1237.15	507.03
			12330	1.233e-05	0.1233		0.999872	330.252	2407.36	1237	506.966	0.1233	330.252	2407.36	1237	506.966
			12375	1.2375e-05	0.12375		0.999872	330.21	2407.06	1236.84	506.901	0.12375	330.21	2407.06	1236.84	506.901
			12420	1.242e-05	0.1242		0.999872	330.168	2406.75	1236.68	506.836	0.1242	330.168	2406.75	1236.68	506.836
			12465	1.2465e-05	0.12465		0.999872	330.126	2406.44	1236.52	506.772	0.12465	330.126	2406.44	1236.52	506.772
			12510	1.251e-05	0.1251		0.999872	330.083	2406.13	1236.37	506.707	0.1251	330.083	2406.13	1236.37	506.707
			12555	1.2555e-05	0.12555		0.999872	330.041	2405.83	1236.21	506.642	0.12555	330.041	2405.83	1236.21	506.642
			12600	1.26e-05	0.126		0.999872	329.999	2405.52	1236.05	506.578	0.126	329.999	2405.52	1236.05	506.578
			12645	1.2645e-05	0.12645		0.999872	329.957	2405.21	1235.89	506.513	0.12645	329.957	2405.21	1235.89	506.513
			12690	1.269e-05	0.1269		0.999872	329.915	2404.91	1235.73	506.449	0.1269	329.915	2404.91	1235.73	506.449
			12735	1.2735e-05	0.12735		0.999872	329.873	2404.6	1235.58	506.384	0.12735	329.873	2404.6	1235.58	506.384
			12780	1.278e-05	0.1278		0.999872	329.831	2404.29	1235.42	506.319	0.1278	329.831	2404.29	1235.42	506.319
			12825	1.2825e-05	0.12825		0.999872	329.789	2403.99	1235.26	506.255	0.12825	329.789	2403.99	1235.26	506.255
			12870	1.287e-05	0.1287		0.999872	329.747	2403.68	1235.1	506.19	0.1287	329.747	2403.68	1235.1	506.19
			12915	1.2915e-05	0.12915		0.999872	329.705	2403.37	1234.95	506.126	0.12915	329.705	2403.37	1234.95	506.126
			12960	1.296e-05	0.1296		0.999872	329.663	2403.07	1234.79	506.061	0.1296	329.663	2403.07	1234.79	506.061
			13005	1.3005e-05	0.13005		0.999872	329.621	2402.76	1234.63	505.997	0.13005	329.621	2402.76	1234.63	505.997
			13050	1.305e-05	0.1305		0.999872	329.579	2402.45	1234.47	505.932	0.1305	329.579	2402.45	1234.47	505.932
			13095	1.3095e-05	0.13095		0.999872	329.537	2402.15	1234.32	505.867	0.13095	329.537	2402.15	1234.32	505.867
			13140	1.314e-05	0.1314		0.999872	329.494	2401.84	1234.16	505.803	0.1314	329.494	2401.84	1234.16	505.803
			13185	1.3185e-05	0.13185		0.999872	329.452	2401.53	1234	505.738	0.13185	329.452	2401.53	1234	505.738
			13230	1.323e-05	0.1323		0.999872	329.41	2401.23	1233.84	505.674	0.1323	329.41	2401.23	1233.84	505.674
			13275	1.3275e-05	0.13275		0.999872	329.368	2400.92	1233.69	505.609	0.13275	329.368	2400.92	1233.69	505.609
			13320	1.332e-05	0.1332		0.999872	329.326	2400.62	1233.53	505.545	0.1332	329.326	2400.62	1233.53	505.545
			13365	1.3365e-05	0.13365		0.999872	329.284	2400.31	1233.37	505.48	0.13365	329.284	2400.31	1233.37	505.48
			13410	1.341e-05	0.1341		0.999872	329.242	2400	1233.21	505.416	0.1341	329.242	2400	1233.21	505.416
			13455	1.3455e-05	0.13455		0.999872	329.2	2399.7	1233.06	505.351	0.13455	329.2	2399.7	1233.06	505.351
			13500	1.35e-05	0.135		0.999872	329.158	2399.39	1232.9	505.287	0.135	329.158	2399.39	1232.9	505.287
			13545	1.3545e-05	0.13545		0.999872	329.116	2399.09	1232.74	505.223	0.13545	329.116	2399.09	1232.74	505.223
			13590	1.359e-05	0.1359		0.999872	329.074	2398.78	1232.59	505.158	0.1359	329.074	2398.78	1232.59	505.158
			13635	1.3635e-05	0.13635		0.999872	329.032	2398.47	1232.43	505.094	0.13635	329.032	2398.47	1232.43	505.094
			13680	1.368e-05	0.1368		0.999872	328.99	2398.17	1232.27	505.029	0.1368	328.99	2398.17	1232.27	505.029
			13725	1.3725e-05	0.13725		0.999872	328.948	2397.86	1232.11	504.965	0.13725	328.948	2397.86	1232.11	504.965
			13770	1.377e-05	0.1377		0.999872	328.907	2397.56	1231.96	504.9	0.1377	328.907	2397.56	1231.96	504.9
			13815	1.3815e-05	0.13815		0.999872	328.865	2397.25	1231.8	504.836	0.13815	328.865	2397.25	1231.8	504.836
			13860	1.386e-05	0.1386		0.999872	328.823	2396.94	1231.64	504.772	0.1386	328.823	2396.94	1231.64	504.772
			13905	1.3905e-05	0.13905		0.999872	328.781	2396.64	1231.49	504.707	0.13905	328.781	2396.64	1231.49	504.707
			13950	1.395e-05	0.1395		0.999872	328.739	2396.33	1231.33	504.643	0.1395	328.739	2396.33	1231.33	504.643
			13995	1.3995e-05	0.13995		0.999872	328.697	2396.03	1231.17	504.578	0.13995	328.697	2396.03	1231.17	504.578
			14040	1.404e-05	0.1404		0.999872	328.655	2395.72	1231.01	504.514	0.1404	328.655	2395.72	1231.01	504.514
			14085	1.4085e-05	0.14085		0.999872	328.613	2395.42	1230.86	504.45	0.14085	328.613	2395.42	1230.86	504.45
			14130	1.413e-05	0.1413		0.999872	328.571	2395.11	1230.7	504.385	0.1413	328.571	2395.11	1230.7	504.385
			14175	1.4175e-05	0.14175		0.999872	328.529	2394.8	1230.54	504.321	0.14175	328.529	2394.8	1230.54	504.321
			14220	1.422e-05	0.1422		0.999872	328.487	2394.5	1230.39	504.257	0.1422	328.487	2394.5	1230.39	504.257
			14265	1.4265e-05	0.14265		0.999872	328.445	2394.19	1230.23	504.192	0.14265	328.445	2394.19	1230.23	504.192
			14310	1.431e-05	0.1431		0.999872	328.403	2393.89	1230.07	504.128	0.1431	328.403	2393.89	1230.07	504.128
			14355	1.4355e-05	0.14355		0.999872	328.361	2393.58	1229.92	504.064	0.14355	328.361	2393.58	1229.92	504.064
			14400	1.44e-05	0.144		0.999872	328.32	2393.28	1229.76	503.999	0.144	328.32	2393.28	1229.76	503.999
			14445	1.4445e-05	0.14445		0.999872	328.278	2392.97	1229.6	503.935	0.14445	328.278	2392.97	1229.6	503.935
			14490	1.449e-05	0.1449		0.999872	328.236	2392.67	1229.44	503.871	0.1449	328.236	2392.67	1229.44	503.871
			14535	1.4535e-05	0.14535		0.999872	328.194	2392.36	1229.29	503.807	0.14535	328.194	2392.36	1229.29	503.807
			14580	1.458e-05	0.1458		0.999872	328.152	2392.06	1229.13	503.742	0.1458	328.152	2392.06	1229.13	503.742
			14625	1.4625e-05	0.14625		0.999872	328.11	2391.75	1228.97	503.678	0.14625	328.11	2391.75	1228.97	503.678
			14670	1.467e-05	0.1467		0.999872	328.068	2391.45	1228.82	503.614	0.1467	328.068	2391.45	1228.82	503.614
			14715	1.4715e-05	0.14715		0.999872	328.027	2391.14	1228.66	503.55	0.14715	328.027	2391.14	1228.66	503.55
			14760	1.476e-05	0.1476		0.999872	327.985	2390.84	1228.5	503.485	0.1476	327.985	2390.84	1228.5	503.485
			14805	1.4805e-05	0.14805		0.999872	327.943	2390.53	1228.35	503.421	0.14805	327.943	2390.53	1228.35	503.421
			14850	1.485e-05	0.1485		0.999872	327.901	2390.23	1228.19	503.357	0.1485	327.901	2390.23	1228.19	503.357
			14895	1.4895e-05	0.14895		0.999872	327.859	2389.92	1228.03	503.293	0.14895	327.859	2389.92	1228.03	503.293
			14940	1.494e-05	0.1494		0.999872	327.817	2389.62	1227.88	503.228	0.1494	327.817	2389.62	1227.88	503.228
			14985	1.4985e-05	0.14985		0.999872	327.776	2389.31	1227.72	503.164	0.14985	327.776	2389.31	1227.72	503.164
			15030	1.503e-05	0.1503		0.999872	327.734	2389.01	1227.56	503.1	0.1503	327.734	2389.01	1227.56	503.1
			15075	1.5075e-05	0.15075		0.999872	327.692	2388.7	1227.41	503.036	0.15075	327.692	2388.7	1227.41	503.036
			15120	1.512e-05	0.1512		0.999872	327.65	2388.4	1227.25	502.972	0.1512	327.65	2388.4	1227.25	502.972
			15165	1.5165e-05	0.15165		0.999872	327.608	2388.09	1227.09	502.908	0.15165	327.608	2388.09	1227.09	502.908
			15210	1.521e-05	0.1521		0.999872	327.567	2387.79	1226.94	502.843	0.1521	327.567	2387.79	1226.94	502.843
			15255	1.5255e-05	0.15255		0.999872	327.525	2387.48	1226.78	502.779	0.15255	327.525	2387.48	1226.78	502.779
			15300	1.53e-05	0.153		0.999872	327.483	2387.18	1226.62	502.715	0.153	327.483	2387.18	1226.62	502.715
			15345	1.5345e-05	0.15345		0.999872	327.441	2386.87	1226.47	502.651	0.15345	327.441	2386.87	1226.47	502.651
			15390	1.539e-05	0.1539		0.999872	327.399	2386.57	1226.31	502.587	0.1539	327.399	2386.57	1226.31	502.587
			15435	1.5435e-05	0.15435		0.999872	327.358	2386.27	1226.16	502.523	0.15435	327.358	2386.27	1226.16	502.523
			15480	1.548e-05	0.1548		0.999872	327.316	2385.96	1226	502.459	0.1548	327.316	2385.96	1226	502.459
			15525	1.5525e-05	0.15525		0.999872	327.274	2385.66	1225.84	502.395	0.15525	327.274	2385.66	1225.84	502.395
			15570	1.557e-05	0.1557		0.999872	327.232	2385.35	1225.69	502.33	0.1557	327.232	2385.35	1225.69	502.33
			15615	1.5615e-05	0.15615		0.999872	327.191	2385.05	1225.53	502.266	0.15615	327.191	2385.05	1225.53	502.266
			15660	1.566e-05	0.1566		0.999872	327.149	2384.74	1225.37	502.202	0.1566	327.149	2384.74	1225.37	502.202
			15705	1.5705e-05	0.15705		0.999872	327.107	2384.44	1225.22	502.138	0.15705	327.107	2384.44	1225.22	502.138
			15750	1.575e-05	0.1575		0.999872	327.065	2384.14	1225.06	502.074	0.1575	327.065	2384.14	1225.06	502.074
			15795	1.5795e-05	0.15795		0.999872	327.024	2383.83	1224.9	502.01	0.15795	327.024	2383.83	1224.9	502.01
			15840	1.584e-05	0.1584		0.999872	326.982	2383.53	1224.75	501.946	0.1584	326.982	2383.53	1224.75	501.946
			15885	1.5885e-05	0.15885		0.999872	326.94	2383.22	1224.59	501.882	0.15885	326.94	2383.22	1224.59	501.882
			15930	1.593e-05	0.1593		0.999872	326.899	2382.92	1224.44	501.818	0.1593	326.899	2382.92	1224.44	501.818
			15975	1.5975e-05	0.15975		0.999872	326.857	2382.61	1224.28	501.754	0.15975	326.857	2382.61	1224.28	501.754
			16020	1.602e-05	0.1602		0.999872	326.815	2382.31	1224.12	501.69	0.1602	326.815	2382.31	1224.12	501.69
			16065	1.6065e-05	0.16065		0.999872	326.774	2382.01	1223.97	501.626	0.16065	326.774	2382.01	1223.97	501.626
			16110	1.611e-05	0.1611		0.999872	326.732	2381.7	1223.81	501.562	0.1611	326.732	2381.7	1223.81	501.562
			16155	1.6155e-05	0.16155		0.999872	326.69	2381.4	1223.66	501.498	0.16155	326.69	2381.4	1223.66	501.498
			16200	1.62e-05	0.162		0.999872	326.648	2381.1	1223.5	501.434	0.162	326.648	2381.1	1223.5	501.434
			16245	1.6245e-05	0.16245		0.999872	326.607	2380.79	1223.34	501.37	0.16245	326.607	2380.79	1223.34	501.37
			16290	1.629e-05	0.1629		0.999872	326.565	2380.49	1223.19	501.306	0.1629	326.565	2380.49	1223.19	501.306
			16335	1.6335e-05	0.16335		0.999872	326.524	2380.18	1223.03	501.242	0.16335	326.524	2380.18	1223.03	501.242
			16380	1.638e-05	0.1638		0.999872	326.482	2379.88	1222.88	501.178	0.1638	326.482	2379.88	1222.88	501.178
			16425	1.6425e-05	0.16425		0.999872	326.44	2379.58	1222.72	501.114	0.16425	326.44	2379.58	1222.72	501.114
			16470	1.647e-05	0.1647		0.999872	326.399	2379.27	1222.56	501.05	0.1647	326.399	2379.27	1222.56	501.05
			16515	1.6515e-05	0.16515		0.999872	326.357	2378.97	1222.41	500.987	0.16515	326.357	2378.97	1222.41	500.987
			16560	1.656e-05	0.1656		0.999872	326.315	2378.67	1222.25	500.923	0.1656	326.315	2378.67	1222.25	500.923
			16605	1.6605e-05	0.16605		0.999872	326.274	2378.36	1222.1	500.859	0.16605	326.274	2378.36	1222.1	500.859
			16650	1.665e-05	0.1665		0.999872	326.232	2378.06	1221.94	500.795	0.1665	326.232	2378.06	1221.94	500.795
			16695	1.6695e-05	0.16695		0.999872	326.19	2377.76	1221.78	500.731	0.16695	326.19	2377.76	1221.78	500.731
			16740	1.674e-05	0.1674		0.999872	326.149	2377.45	1221.63	500.667	0.1674	326.149	2377.45	1221.63	500.667
			16785	1.6785e-05	0.16785		0.999872	326.107	2377.15	1221.47	500.603	0.16785	326.107	2377.15	1221.47	500.603
			16830	1.683e-05	0.1683		0.999872	326.066	2376.85	1221.32	500.539	0.1683	326.066	2376.85	1221.32	500.539
			16875	1.6875e-05	0.16875		0.999872	326.024	2376.54	1221.16	500.475	0.16875	326.024	2376.54	1221.16	500.475
			16920	1.692e-05	0.1692		0.999872	325.982	2376.24	1221	500.412	0.1692	325.982	2376.24	1221	500.412
			16965	1.6965e-05	0.16965		0.999872	325.941	2375.94	1220.85	500.348	0.16965	325.941	2375.94	1220.85	500.348
			17010	1.701e-05	0.1701		0.999872	325.899	2375.63	1220.69	500.284	0.1701	325.899	2375.63	1220.69	500.284
			17055	1.7055e-05	0.17055		0.999872	325.858	2375.33	1220.54	500.22	0.17055	325.858	2375.33	1220.54	500.22
			17100	1.71e-05	0.171		0.999872	325.816	2375.03	1220.38	500.156	0.171	325.816	2375.03	1220.38	500.156
			17145	1.7145e-05	0.17145		0.999872	325.775	2374.73	1220.23	500.093	0.17145	325.775	2374.73	1220.23	500.093
			17190	1.719e-05	0.1719		0.999872	325.733	2374.42	1220.07	500.029	0.1719	325.733	2374.42	1220.07	500.029
			17235	1.7235e-05	0.17235		0.999872	325.691	2374.12	1219.91	499.965	0.17235	325.691	2374.12	1219.91	499.965
			17280	1.728e-05	0.1728		0.999872	325.65	2373.82	1219.76	499.901	0.1728	325.65	2373.82	1219.76	499.901
			17325	1.7325e-05	0.17325		0.999872	325.608	2373.51	1219.6	499.837	0.17325	325.608	2373.51	1219.6	499.837
			17370	1.737e-05	0.1737		0.999872	325.567	2373.21	1219.45	499.774	0.1737	325.567	2373.21	1219.45	499.774
			17415	1.7415e-05	0.17415		0.999872	325.525	2372.91	1219.29	499.71	0.17415	325.525	2372.91	1219.29	499.71
			17460	1.746e-05	0.1746		0.999872	325.484	2372.61	1219.14	499.646	0.1746	325.484	2372.61	1219.14	499.646
			17505	1.7505e-05	0.17505		0.999872	325.442	2372.3	1218.98	499.582	0.17505	325.442	2372.3	1218.98	499.582
			17550	1.755e-05	0.1755		0.999872	325.401	2372	1218.83	499.519	0.1755	325.401	2372	1218.83	499.519
			17595	1.7595e-05	0.17595		0.999872	325.359	2371.7	1218.67	499.455	0.17595	325.359	2371.7	1218.67	499.455
			17640	1.764e-05	0.1764		0.999872	325.318	2371.4	1218.51	499.391	0.1764	325.318	2371.4	1218.51	499.391
			17685	1.7685e-05	0.17685		0.999872	325.276	2371.09	1218.36	499.328	0.17685	325.276	2371.09	1218.36	499.328
			17730	1.773e-05	0.1773		0.999872	325.235	2370.79	1218.2	499.264	0.1773	325.235	2370.79	1218.2	499.264
			17775	1.7775e-05	0.17775		0.999872	325.193	2370.49	1218.05	499.2	0.17775	325.193	2370.49	1218.05	499.2
			17820	1.782e-05	0.1782		0.999872	325.152	2370.19	1217.89	499.136	0.1782	325.152	2370.19	1217.89	499.136
			17865	1.7865e-05	0.17865		0.999872	325.11	2369.88	1217.74	499.073	0.17865	325.11	2369.88	1217.74	499.073
			17910	1.791e-05	0.1791		0.999872	325.069	2369.58	1217.58	499.009	0.1791	325.069	2369.58	1217.58	499.009
			17955	1.7955e-05	0.17955		0.999872	325.027	2369.28	1217.43	498.945	0.17955	325.027	2369.28	1217.43	498.945
			18000	1.8e-05	0.18		0.999872	324.986	2368.98	1217.27	498.882	0.18	324.986	2368.98	1217.27	498.882
			18045	1.8045e-05	0.18045		0.999872	324.944	2368.67	1217.12	498.818	0.18045	324.944	2368.67	1217.12	498.818
			18090	1.809e-05	0.1809		0.999872	324.903	2368.37	1216.96	498.755	0.1809	324.903	2368.37	1216.96	498.755
			18135	1.8135e-05	0.18135		0.999872	324.862	2368.07	1216.81	498.691	0.18135	324.862	2368.07	1216.81	498.691
			18180	1.818e-05	0.1818		0.999872	324.82	2367.77	1216.65	498.627	0.1818	324.82	2367.77	1216.65	498.627
			18225	1.8225e-05	0.18225		0.999872	324.779	2367.47	1216.5	498.564	0.18225	324.779	2367.47	1216.5	498.564
			18270	1.827e-05	0.1827		0.999872	324.737	2367.16	1216.34	498.5	0.1827	324.737	2367.16	1216.34	498.5
			18315	1.8315e-05	0.18315		0.999872	324.696	2366.86	1216.19	498.437	0.18315	324.696	2366.86	1216.19	498.437
			18360	1.836e-05	0.1836		0.999872	324.654	2366.56	1216.03	498.373	0.1836	324.654	2366.56	1216.03	498.373
			18405	1.8405e-05	0.18405		0.999872	324.613	2366.26	1215.87	498.309	0.18405	324.613	2366.26	1215.87	498.309
			18450	1.845e-05	0.1845		0.999872	324.572	2365.96	1215.72	498.246	0.1845	324.572	2365.96	1215.72	498.246
			18495	1.8495e-05	0.18495		0.999872	324.53	2365.65	1215.56	498.182	0.18495	324.53	2365.65	1215.56	498.182
			18540	1.854e-05	0.1854		0.999872	324.489	2365.35	1215.41	498.119	0.1854	324.489	2365.35	1215.41	498.119
			18585	1.8585e-05	0.18585		0.999872	324.447	2365.05	1215.25	498.055	0.18585	324.447	2365.05	1215.25	498.055
			18630	1.863e-05	0.1863		0.999872	324.406	2364.75	1215.1	497.992	0.1863	324.406	2364.75	1215.1	497.992
			18675	1.8675e-05	0.18675		0.999872	324.365	2364.45	1214.94	497.928	0.18675	324.365	2364.45	1214.94	497.928
			18720	1.872e-05	0.1872		0.999872	324.323	2364.15	1214.79	497.865	0.1872	324.323	2364.15	1214.79	497.865
			18765	1.8765e-05	0.18765		0.999872	324.282	2363.84	1214.63	497.801	0.18765	324.282	2363.84	1214.63	497.801
			18810	1.881e-05	0.1881		0.999872	324.24	2363.54	1214.48	497.738	0.1881	324.24	2363.54	1214.48	497.738
			18855	1.8855e-05	0.18855		0.999872	324.199	2363.24	1214.32	497.674	0.18855	324.199	2363.24	1214.32	497.674
			18900	1.89e-05	0.189		0.999872	324.158	2362.94	1214.17	497.611	0.189	324.158	2362.94	1214.17	497.611
			18945	1.8945e-05	0.18945		0.999872	324.116	2362.64	1214.01	497.547	0.18945	324.116	2362.64	1214.01	497.547
			18990	1.899e-05	0.1899		0.999872	324.075	2362.34	1213.86	497.484	0.1899	324.075	2362.34	1213.86	497.484
			19035	1.9035e-05	0.19035		0.999872	324.034	2362.04	1213.71	497.42	0.19035	324.034	2362.04	1213.71	497.42
			19080	1.908e-05	0.1908		0.999872	323.992	2361.73	1213.55	497.357	0.1908	323.992	2361.73	1213.55	497.357
			19125	1.9125e-05	0.19125		0.999872	323.951	2361.43	1213.4	497.293	0.19125	323.951	2361.43	1213.4	497.293
			19170	1.917e-05	0.1917		0.999872	323.91	2361.13	1213.24	497.23	0.1917	323.91	2361.13	1213.24	497.23
			19215	1.9215e-05	0.19215		0.999872	323.868	2360.83	1213.09	497.166	0.19215	323.868	2360.83	1213.09	497.166
			19260	1.926e-05	0.1926		0.999872	323.827	2360.53	1212.93	497.103	0.1926	323.827	2360.53	1212.93	497.103
			19305	1.9305e-05	0.19305		0.999872	323.786	2360.23	1212.78	497.04	0.19305	323.786	2360.23	1212.78	497.04
			19350	1.935e-05	0.1935		0.999872	323.744	2359.93	1212.62	496.976	0.1935	323.744	2359.93	1212.62	496.976
			19395	1.9395e-05	0.19395		0.999872	323.703	2359.63	1212.47	496.913	0.19395	323.703	2359.63	1212.47	496.913
			19440	1.944e-05	0.1944		0.999872	323.662	2359.32	1212.31	496.849	0.1944	323.662	2359.32	1212.31	496.849
			19485	1.9485e-05	0.19485		0.999872	323.621	2359.02	1212.16	496.786	0.19485	323.621	2359.02	1212.16	496.786
			19530	1.953e-05	0.1953		0.999872	323.579	2358.72	1212	496.723	0.1953	323.579	2358.72	1212	496.723
			19575	1.9575e-05	0.19575		0.999872	323.538	2358.42	1211.85	496.659	0.19575	323.538	2358.42	1211.85	496.659
			19620	1.962e-05	0.1962		0.999872	323.497	2358.12	1211.69	496.596	0.1962	323.497	2358.12	1211.69	496.596
			19665	1.9665e-05	0.19665		0.999872	323.456	2357.82	1211.54	496.533	0.19665	323.456	2357.82	1211.54	496.533
			19710	1.971e-05	0.1971		0.999872	323.414	2357.52	1211.38	496.469	0.1971	323.414	2357.52	1211.38	496.469
			19755	1.9755e-05	0.19755		0.999872	323.373	2357.22	1211.23	496.406	0.19755	323.373	2357.22	1211.23	496.406
			19800	1.98e-05	0.198		0.999872	323.332	2356.92	1211.08	496.343	0.198	323.332	2356.92	1211.08	496.343
			19845	1.9845e-05	0.19845		0.999872	323.29	2356.62	1210.92	496.279	0.19845	323.29	2356.62	1210.92	496.279
			19890	1.989e-05	0.1989		0.999872	323.249	2356.32	1210.77	496.216	0.1989	323.249	2356.32	1210.77	496.216
			19935	1.9935e-05	0.19935		0.999872	323.208	2356.02	1210.61	496.153	0.19935	323.208	2356.02	1210.61	496.153
			19980	1.998e-05	0.1998		0.999872	323.167	2355.72	1210.46	496.089	0.1998	323.167	2355.72	1210.46	496.089
			20025	2.0025e-05	0.20025		0.999872	323.126	2355.42	1210.3	496.026	0.20025	323.126	2355.42	1210.3	496.026
			20070	2.007e-05	0.2007		0.999872	323.084	2355.11	1210.15	495.963	0.2007	323.084	2355.11	1210.15	495.963
			20115	2.0115e-05	0.20115		0.999872	323.043	2354.81	1209.99	495.9	0.20115	323.043	2354.81	1209.99	495.9
			20160	2.016e-05	0.2016		0.999872	323.002	2354.51	1209.84	495.836	0.2016	323.002	2354.51	1209.84	495.836
			20205	2.0205e-05	0.20205		0.999872	322.961	2354.21	1209.69	495.773	0.20205	322.961	2354.21	1209.69	495.773
			20250	2.025e-05	0.2025		0.999872	322.92	2353.91	1209.53	495.71	0.2025	322.92	2353.91	1209.53	495.71
			20295	2.0295e-05	0.20295		0.999872	322.878	2353.61	1209.38	495.647	0.20295	322.878	2353.61	1209.38	495.647
			20340	2.034e-05	0.2034		0.999872	322.837	2353.31	1209.22	495.583	0.2034	322.837	2353.31	1209.22	495.583
			20385	2.0385e-05	0.20385		0.999872	322.796	2353.01	1209.07	495.52	0.20385	322.796	2353.01	1209.07	495.52
			20430	2.043e-05	0.2043		0.999872	322.755	2352.71	1208.91	495.457	0.2043	322.755	2352.71	1208.91	495.457
			20475	2.0475e-05	0.20475		0.999872	322.714	2352.41	1208.76	495.394	0.20475	322.714	2352.41	1208.76	495.394
			20520	2.052e-05	0.2052		0.999872	322.672	2352.11	1208.61	495.331	0.2052	322.672	2352.11	1208.61	495.331
			20565	2.0565e-05	0.20565		0.999872	322.631	2351.81	1208.45	495.267	0.20565	322.631	2351.81	1208.45	495.267
			20610	2.061e-05	0.2061		0.999872	322.59	2351.51	1208.3	495.204	0.2061	322.59	2351.51	1208.3	495.204
			20655	2.0655e-05	0.20655		0.999872	322.549	2351.21	1208.14	495.141	0.20655	322.549	2351.21	1208.14	495.141
			20700	2.07e-05	0.207		0.999872	322.508	2350.91	1207.99	495.078	0.207	322.508	2350.91	1207.99	495.078
			20745	2.0745e-05	0.20745		0.999872	322.467	2350.61	1207.84	495.015	0.20745	322.467	2350.61	1207.84	495.015
			20790	2.079e-05	0.2079		0.999872	322.426	2350.31	1207.68	494.952	0.2079	322.426	2350.31	1207.68	494.952
			20835	2.0835e-05	0.20835		0.999872	322.384	2350.01	1207.53	494.888	0.20835	322.384	2350.01	1207.53	494.888
			20880	2.088e-05	0.2088		0.999872	322.343	2349.71	1207.37	494.825	0.2088	322.343	2349.71	1207.37	494.825
			20925	2.0925e-05	0.20925		0.999872	322.302	2349.41	1207.22	494.762	0.20925	322.302	2349.41	1207.22	494.762
			20970	2.097e-05	0.2097		0.999872	322.261	2349.11	1207.07	494.699	0.2097	322.261	2349.11	1207.07	494.699
			21015	2.1015e-05	0.21015		0.999872	322.22	2348.81	1206.91	494.636	0.21015	322.22	2348.81	1206.91	494.636
			21060	2.106e-05	0.2106		0.999872	322.179	2348.51	1206.76	494.573	0.2106	322.179	2348.51	1206.76	494.573
			21105	2.1105e-05	0.21105		0.999872	322.138	2348.21	1206.6	494.51	0.21105	322.138	2348.21	1206.6	494.51
			21150	2.115e-05	0.2115		0.999872	322.097	2347.92	1206.45	494.447	0.2115	322.097	2347.92	1206.45	494.447
			21195	2.1195e-05	0.21195		0.999872	322.056	2347.62	1206.3	494.384	0.21195	322.056	2347.62	1206.3	494.384
			21240	2.124e-05	0.2124		0.999872	322.014	2347.32	1206.14	494.32	0.2124	322.014	2347.32	1206.14	494.32
			21285	2.1285e-05	0.21285		0.999872	321.973	2347.02	1205.99	494.257	0.21285	321.973	2347.02	1205.99	494.257
			21330	2.133e-05	0.2133		0.999872	321.932	2346.72	1205.83	494.194	0.2133	321.932	2346.72	1205.83	494.194
			21375	2.1375e-05	0.21375		0.999872	321.891	2346.42	1205.68	494.131	0.21375	321.891	2346.42	1205.68	494.131
			21420	2.142e-05	0.2142		0.999872	321.85	2346.12	1205.53	494.068	0.2142	321.85	2346.12	1205.53	494.068
			21465	2.1465e-05	0.21465		0.999872	321.809	2345.82	1205.37	494.005	0.21465	321.809	2345.82	1205.37	494.005
			21510	2.151e-05	0.2151		0.999872	321.768	2345.52	1205.22	493.942	0.2151	321.768	2345.52	1205.22	493.942
			21555	2.1555e-05	0.21555		0.999872	321.727	2345.22	1205.07	493.879	0.21555	321.727	2345.22	1205.07	493.879
			21600	2.16e-05	0.216		0.999872	321.686	2344.92	1204.91	493.816	0.216	321.686	2344.92	1204.91	493.816
			21645	2.1645e-05	0.21645		0.999872	321.645	2344.62	1204.76	493.753	0.21645	321.645	2344.62	1204.76	493.753
			21690	2.169e-05	0.2169		0.999872	321.604	2344.32	1204.6	493.69	0.2169	321.604	2344.32	1204.6	493.69
			21735	2.1735e-05	0.21735		0.999872	321.563	2344.02	1204.45	493.627	0.21735	321.563	2344.02	1204.45	493.627
			21780	2.178e-05	0.2178		0.999872	321.522	2343.73	1204.3	493.564	0.2178	321.522	2343.73	1204.3	493.564
			21825	2.1825e-05	0.21825		0.999872	321.481	2343.43	1204.14	493.501	0.21825	321.481	2343.43	1204.14	493.501
			21870	2.187e-05	0.2187		0.999872	321.44	2343.13	1203.99	493.438	0.2187	321.44	2343.13	1203.99	493.438
			21915	2.1915e-05	0.21915		0.999872	321.399	2342.83	1203.84	493.375	0.21915	321.399	2342.83	1203.84	493.375
			21960	2.196e-05	0.2196		0.999872	321.358	2342.53	1203.68	493.313	0.2196	321.358	2342.53	1203.68	493.313
			22005	2.2005e-05	0.22005		0.999872	321.317	2342.23	1203.53	493.25	0.22005	321.317	2342.23	1203.53	493.25
			22050	2.205e-05	0.2205		0.999872	321.276	2341.93	1203.38	493.187	0.2205	321.276	2341.93	1203.38	493.187
			22095	2.2095e-05	0.22095		0.999872	321.235	2341.63	1203.22	493.124	0.22095	321.235	2341.63	1203.22	493.124
			22140	2.214e-05	0.2214		0.999872	321.194	2341.33	1203.07	493.061	0.2214	321.194	2341.33	1203.07	493.061
			22185	2.2185e-05	0.22185		0.999872	321.153	2341.04	1202.92	492.998	0.22185	321.153	2341.04	1202.92	492.998
			22230	2.223e-05	0.2223		0.999872	321.112	2340.74	1202.76	492.935	0.2223	321.112	2340.74	1202.76	492.935
			22275	2.2275e-05	0.22275		0.999872	321.071	2340.44	1202.61	492.872	0.22275	321.071	2340.44	1202.61	492.872
			22320	2.232e-05	0.2232		0.999872	321.03	2340.14	1202.45	492.809	0.2232	321.03	2340.14	1202.45	492.809
			22365	2.2365e-05	0.22365		0.999872	320.989	2339.84	1202.3	492.746	0.22365	320.989	2339.84	1202.3	492.746
			22410	2.241e-05	0.2241		0.999872	320.948	2339.54	1202.15	492.684	0.2241	320.948	2339.54	1202.15	492.684
			22455	2.2455e-05	0.22455		0.999872	320.907	2339.24	1201.99	492.621	0.22455	320.907	2339.24	1201.99	492.621
			22500	2.25e-05	0.225		0.999872	320.866	2338.95	1201.84	492.558	0.225	320.866	2338.95	1201.84	492.558
			22545	2.2545e-05	0.22545		0.999872	320.825	2338.65	1201.69	492.495	0.22545	320.825	2338.65	1201.69	492.495
			22590	2.259e-05	0.2259		0.999872	320.784	2338.35	1201.53	492.432	0.2259	320.784	2338.35	1201.53	492.432
			22635	2.2635e-05	0.22635		0.999872	320.744	2338.05	1201.38	492.369	0.22635	320.744	2338.05	1201.38	492.369
			22680	2.268e-05	0.2268		0.999872	320.703	2337.75	1201.23	492.307	0.2268	320.703	2337.75	1201.23	492.307
			22725	2.2725e-05	0.22725		0.999872	320.662	2337.45	1201.07	492.244	0.22725	320.662	2337.45	1201.07	492.244
			22770	2.277e-05	0.2277		0.999872	320.621	2337.16	1200.92	492.181	0.2277	320.621	2337.16	1200.92	492.181
			22815	2.2815e-05	0.22815		0.999872	320.58	2336.86	1200.77	492.118	0.22815	320.58	2336.86	1200.77	492.118
			22860	2.286e-05	0.2286		0.999872	320.539	2336.56	1200.62	492.055	0.2286	320.539	2336.56	1200.62	492.055
			22905	2.2905e-05	0.22905		0.999872	320.498	2336.26	1200.46	491.993	0.22905	320.498	2336.26	1200.46	491.993
			22950	2.295e-05	0.2295		0.999872	320.457	2335.96	1200.31	491.93	0.2295	320.457	2335.96	1200.31	491.93
			22995	2.2995e-05	0.22995		0.999872	320.416	2335.67	1200.16	491.867	0.22995	320.416	2335.67	1200.16	491.867
			23040	2.304e-05	0.2304		0.999872	320.375	2335.37	1200	491.804	0.2304	320.375	2335.37	1200	491.804
			23085	2.3085e-05	0.23085		0.999872	320.335	2335.07	1199.85	491.742	0.23085	320.335	2335.07	1199.85	491.742
			23130	2.313e-05	0.2313		0.999872	320.294	2334.77	1199.7	491.679	0.2313	320.294	2334.77	1199.7	491.679
			23175	2.3175e-05	0.23175		0.999872	320.253	2334.47	1199.54	491.616	0.23175	320.253	2334.47	1199.54	491.616
			23220	2.322e-05	0.2322		0.999872	320.212	2334.18	1199.39	491.554	0.2322	320.212	2334.18	1199.39	491.554
			23265	2.3265e-05	0.23265		0.999872	320.171	2333.88	1199.24	491.491	0.23265	320.171	2333.88	1199.24	491.491
			23310	2.331e-05	0.2331		0.999872	320.13	2333.58	1199.08	491.428	0.2331	320.13	2333.58	1199.08	491.428
			23355	2.3355e-05	0.23355		0.999872	320.09	2333.28	1198.93	491.365	0.23355	320.09	2333.28	1198.93	491.365
			23400	2.34e-05	0.234		0.999872	320.049	2332.99	1198.78	491.303	0.234	320.049	2332.99	1198.78	491.303
			23445	2.3445e-05	0.23445		0.999872	320.008	2332.69	1198.63	491.24	0.23445	320.008	2332.69	1198.63	491.24
			23490	2.349e-05	0.2349		0.999872	319.967	2332.39	1198.47	491.177	0.2349	319.967	2332.39	1198.47	491.177
			23535	2.3535e-05	0.23535		0.999872	319.926	2332.09	1198.32	491.115	0.23535	319.926	2332.09	1198.32	491.115
			23580	2.358e-05	0.2358		0.999872	319.885	2331.8	1198.17	491.052	0.2358	319.885	2331.8	1198.17	491.052
			23625	2.3625e-05	0.23625		0.999872	319.845	2331.5	1198.01	490.989	0.23625	319.845	2331.5	1198.01	490.989
			23670	2.367e-05	0.2367		0.999872	319.804	2331.2	1197.86	490.927	0.2367	319.804	2331.2	1197.86	490.927
			23715	2.3715e-05	0.23715		0.999872	319.763	2330.9	1197.71	490.864	0.23715	319.763	2330.9	1197.71	490.864
			23760	2.376e-05	0.2376		0.999872	319.722	2330.61	1197.56	490.802	0.2376	319.722	2330.61	1197.56	490.802
			23805	2.3805e-05	0.23805		0.999872	319.681	2330.31	1197.4	490.739	0.23805	319.681	2330.31	1197.4	490.739
			23850	2.385e-05	0.2385		0.999872	319.641	2330.01	1197.25	490.676	0.2385	319.641	2330.01	1197.25	490.676
			23895	2.3895e-05	0.23895		0.999872	319.6	2329.71	1197.1	490.614	0.23895	319.6	2329.71	1197.1	490.614
			23940	2.394e-05	0.2394		0.999872	319.559	2329.42	1196.95	490.551	0.2394	319.559	2329.42	1196.95	490.551
			23985	2.3985e-05	0.23985		0.999872	319.518	2329.12	1196.79	490.489	0.23985	319.518	2329.12	1196.79	490.489
			24030	2.403e-05	0.2403		0.999872	319.478	2328.82	1196.64	490.426	0.2403	319.478	2328.82	1196.64	490.426
			24075	2.4075e-05	0.24075		0.999872	319.437	2328.53	1196.49	490.364	0.24075	319.437	2328.53	1196.49	490.364
			24120	2.412e-05	0.2412		0.999872	319.396	2328.23	1196.33	490.301	0.2412	319.396	2328.23	1196.33	490.301
			24165	2.4165e-05	0.24165		0.999872	319.355	2327.93	1196.18	490.238	0.24165	319.355	2327.93	1196.18	490.238
			24210	2.421e-05	0.2421		0.999872	319.315	2327.64	1196.03	490.176	0.2421	319.315	2327.64	1196.03	490.176
			24255	2.4255e-05	0.24255		0.999872	319.274	2327.34	1195.88	490.113	0.24255	319.274	2327.34	1195.88	490.113
			24300	2.43e-05	0.243		0.999872	319.233	2327.04	1195.72	490.051	0.243	319.233	2327.04	1195.72	490.051
			24345	2.4345e-05	0.24345		0.999872	319.192	2326.74	1195.57	489.988	0.24345	319.192	2326.74	1195.57	489.988
			24390	2.439e-05	0.2439		0.999872	319.152	2326.45	1195.42	489.926	0.2439	319.152	2326.45	1195.42	489.926
			24435	2.4435e-05	0.24435		0.999872	319.111	2326.15	1195.27	489.863	0.24435	319.111	2326.15	1195.27	489.863
			24480	2.448e-05	0.2448		0.999872	319.07	2325.85	1195.11	489.801	0.2448	319.07	2325.85	1195.11	489.801
			24525	2.4525e-05	0.24525		0.999872	319.03	2325.56	1194.96	489.738	0.24525	319.03	2325.56	1194.96	489.738
			24570	2.457e-05	0.2457		0.999872	318.989	2325.26	1194.81	489.676	0.2457	318.989	2325.26	1194.81	489.676
			24615	2.4615e-05	0.24615		0.999872	318.948	2324.96	1194.66	489.613	0.24615	318.948	2324.96	1194.66	489.613
			24660	2.466e-05	0.2466		0.999872	318.907	2324.67	1194.5	489.551	0.2466	318.907	2324.67	1194.5	489.551
			24705	2.4705e-05	0.24705		0.999872	318.867	2324.37	1194.35	489.489	0.24705	318.867	2324.37	1194.35	489.489
			24750	2.475e-05	0.2475		0.999872	318.826	2324.07	1194.2	489.426	0.2475	318.826	2324.07	1194.2	489.426
			24795	2.4795e-05	0.24795		0.999872	318.785	2323.78	1194.05	489.364	0.24795	318.785	2323.78	1194.05	489.364
			24840	2.484e-05	0.2484		0.999872	318.745	2323.48	1193.89	489.301	0.2484	318.745	2323.48	1193.89	489.301
			24885	2.4885e-05	0.24885		0.999872	318.704	2323.19	1193.74	489.239	0.24885	318.704	2323.19	1193.74	489.239
			24930	2.493e-05	0.2493		0.999872	318.663	2322.89	1193.59	489.176	0.2493	318.663	2322.89	1193.59	489.176
			24975	2.4975e-05	0.24975		0.999872	318.623	2322.59	1193.44	489.114	0.24975	318.623	2322.59	1193.44	489.114
			25020	2.502e-05	0.2502		0.999872	318.582	2322.3	1193.29	489.052	0.2502	318.582	2322.3	1193.29	489.052
			25065	2.5065e-05	0.25065		0.999872	318.542	2322	1193.13	488.989	0.25065	318.542	2322	1193.13	488.989
			25110	2.511e-05	0.2511		0.999872	318.501	2321.7	1192.98	488.927	0.2511	318.501	2321.7	1192.98	488.927
			25155	2.5155e-05	0.25155		0.999872	318.46	2321.41	1192.83	488.864	0.25155	318.46	2321.41	1192.83	488.864
			25200	2.52e-05	0.252		0.999872	318.42	2321.11	1192.68	488.802	0.252	318.42	2321.11	1192.68	488.802
			25245	2.5245e-05	0.25245		0.999872	318.379	2320.82	1192.52	488.74	0.25245	318.379	2320.82	1192.52	488.74
			25290	2.529e-05	0.2529		0.999872	318.338	2320.52	1192.37	488.677	0.2529	318.338	2320.52	1192.37	488.677
			25335	2.5335e-05	0.25335		0.999872	318.298	2320.22	1192.22	488.615	0.25335	318.298	2320.22	1192.22	488.615
			25380	2.538e-05	0.2538		0.999872	318.257	2319.93	1192.07	488.553	0.2538	318.257	2319.93	1192.07	488.553
			25425	2.5425e-05	0.25425		0.999872	318.217	2319.63	1191.92	488.49	0.25425	318.217	2319.63	1191.92	488.49
			25470	2.547e-05	0.2547		0.999872	318.176	2319.34	1191.76	488.428	0.2547	318.176	2319.34	1191.76	488.428
			25515	2.5515e-05	0.25515		0.999872	318.135	2319.04	1191.61	488.366	0.25515	318.135	2319.04	1191.61	488.366
			25560	2.556e-05	0.2556		0.999872	318.095	2318.74	1191.46	488.303	0.2556	318.095	2318.74	1191.46	488.303
			25605	2.5605e-05	0.25605		0.999872	318.054	2318.45	1191.31	488.241	0.25605	318.054	2318.45	1191.31	488.241
			25650	2.565e-05	0.2565		0.999872	318.014	2318.15	1191.16	488.179	0.2565	318.014	2318.15	1191.16	488.179
			25695	2.5695e-05	0.25695		0.999872	317.973	2317.86	1191	488.117	0.25695	317.973	2317.86	1191	488.117
			25740	2.574e-05	0.2574		0.999872	317.933	2317.56	1190.85	488.054	0.2574	317.933	2317.56	1190.85	488.054
			25785	2.5785e-05	0.25785		0.999872	317.892	2317.27	1190.7	487.992	0.25785	317.892	2317.27	1190.7	487.992
			25830	2.583e-05	0.2583		0.999872	317.851	2316.97	1190.55	487.93	0.2583	317.851	2316.97	1190.55	487.93
			25875	2.5875e-05	0.25875		0.999872	317.811	2316.67	1190.4	487.868	0.25875	317.811	2316.67	1190.4	487.868
			25920	2.592e-05	0.2592		0.999872	317.77	2316.38	1190.25	487.805	0.2592	317.77	2316.38	1190.25	487.805
			25965	2.5965e-05	0.25965		0.999872	317.73	2316.08	1190.09	487.743	0.25965	317.73	2316.08	1190.09	487.743
			26010	2.601e-05	0.2601		0.999872	317.689	2315.79	1189.94	487.681	0.2601	317.689	2315.79	1189.94	487.681
			26055	2.6055e-05	0.26055		0.999872	317.649	2315.49	1189.79	487.619	0.26055	317.649	2315.49	1189.79	487.619
			26100	2.61e-05	0.261		0.999872	317.608	2315.2	1189.64	487.557	0.261	317.608	2315.2	1189.64	487.557
			26145	2.6145e-05	0.26145		0.999872	317.568	2314.9	1189.49	487.494	0.26145	317.568	2314.9	1189.49	487.494
			26190	2.619e-05	0.2619		0.999872	317.527	2314.61	1189.33	487.432	0.2619	317.527	2314.61	1189.33	487.432
			26235	2.6235e-05	0.26235		0.999872	317.487	2314.31	1189.18	487.37	0.26235	317.487	2314.31	1189.18	487.37
			26280	2.628e-05	0.2628		0.999872	317.446	2314.02	1189.03	487.308	0.2628	317.446	2314.02	1189.03	487.308
			26325	2.6325e-05	0.26325		0.999872	317.406	2313.72	1188.88	487.246	0.26325	317.406	2313.72	1188.88	487.246
			26370	2.637e-05	0.2637		0.999872	317.365	2313.43	1188.73	487.183	0.2637	317.365	2313.43	1188.73	487.183
			26415	2.6415e-05	0.26415		0.999872	317.325	2313.13	1188.58	487.121	0.26415	317.325	2313.13	1188.58	487.121
			26460	2.646e-05	0.2646		0.999872	317.284	2312.84	1188.42	487.059	0.2646	317.284	2312.84	1188.42	487.059
			26505	2.6505e-05	0.26505		0.999872	317.244	2312.54	1188.27	486.997	0.26505	317.244	2312.54	1188.27	486.997
			26550	2.655e-05	0.2655		0.999872	317.203	2312.25	1188.12	486.935	0.2655	317.203	2312.25	1188.12	486.935
			26595	2.6595e-05	0.26595		0.999872	317.163	2311.95	1187.97	486.873	0.26595	317.163	2311.95	1187.97	486.873
			26640	2.664e-05	0.2664		0.999872	317.122	2311.66	1187.82	486.811	0.2664	317.122	2311.66	1187.82	486.811
			26685	2.6685e-05	0.26685		0.999872	317.082	2311.36	1187.67	486.749	0.26685	317.082	2311.36	1187.67	486.749
			26730	2.673e-05	0.2673		0.999872	317.042	2311.07	1187.52	486.687	0.2673	317.042	2311.07	1187.52	486.687
			26775	2.6775e-05	0.26775		0.999872	317.001	2310.77	1187.36	486.624	0.26775	317.001	2310.77	1187.36	486.624
			26820	2.682e-05	0.2682		0.999872	316.961	2310.48	1187.21	486.562	0.2682	316.961	2310.48	1187.21	486.562
			26865	2.6865e-05	0.26865		0.999872	316.92	2310.18	1187.06	486.5	0.26865	316.92	2310.18	1187.06	486.5
			26910	2.691e-05	0.2691		0.999872	316.88	2309.89	1186.91	486.438	0.2691	316.88	2309.89	1186.91	486.438
			26955	2.6955e-05	0.26955		0.999872	316.839	2309.59	1186.76	486.376	0.26955	316.839	2309.59	1186.76	486.376
			27000	2.7e-05	0.27		0.999872	316.799	2309.3	1186.61	486.314	0.27	316.799	2309.3	1186.61	486.314
			27045	2.7045e-05	0.27045		0.999872	316.759	2309	1186.46	486.252	0.27045	316.759	2309	1186.46	486.252
			27090	2.709e-05	0.2709		0.999872	316.718	2308.71	1186.3	486.19	0.2709	316.718	2308.71	1186.3	486.19
			27135	2.7135e-05	0.27135		0.999872	316.678	2308.41	1186.15	486.128	0.27135	316.678	2308.41	1186.15	486.128
			27180	2.718e-05	0.2718		0.999872	316.637	2308.12	1186	486.066	0.2718	316.637	2308.12	1186	486.066
			27225	2.7225e-05	0.27225		0.999872	316.597	2307.82	1185.85	486.004	0.27225	316.597	2307.82	1185.85	486.004
			27270	2.727e-05	0.2727		0.999872	316.557	2307.53	1185.7	485.942	0.2727	316.557	2307.53	1185.7	485.942
			27315	2.7315e-05	0.27315		0.999872	316.516	2307.24	1185.55	485.88	0.27315	316.516	2307.24	1185.55	485.88
			27360	2.736e-05	0.2736		0.999872	316.476	2306.94	1185.4	485.818	0.2736	316.476	2306.94	1185.4	485.818
			27405	2.7405e-05	0.27405		0.999872	316.435	2306.65	1185.24	485.756	0.27405	316.435	2306.65	1185.24	485.756
			27450	2.745e-05	0.2745		0.999872	316.395	2306.35	1185.09	485.694	0.2745	316.395	2306.35	1185.09	485.694
			27495	2.7495e-05	0.27495		0.999872	316.355	2306.06	1184.94	485.632	0.27495	316.355	2306.06	1184.94	485.632
			27540	2.754e-05	0.2754		0.999872	316.314	2305.76	1184.79	485.57	0.2754	316.314	2305.76	1184.79	485.57
			27585	2.7585e-05	0.27585		0.999872	316.274	2305.47	1184.64	485.508	0.27585	316.274	2305.47	1184.64	485.508
			27630	2.763e-05	0.2763		0.999872	316.234	2305.18	1184.49	485.446	0.2763	316.234	2305.18	1184.49	485.446
			27675	2.7675e-05	0.27675		0.999872	316.193	2304.88	1184.34	485.384	0.27675	316.193	2304.88	1184.34	485.384
			27720	2.772e-05	0.2772		0.999872	316.153	2304.59	1184.19	485.323	0.2772	316.153	2304.59	1184.19	485.323
			27765	2.7765e-05	0.27765		0.999872	316.113	2304.29	1184.04	485.261	0.27765	316.113	2304.29	1184.04	485.261
			27810	2.781e-05	0.2781		0.999872	316.072	2304	1183.88	485.199	0.2781	316.072	2304	1183.88	485.199
			27855	2.7855e-05	0.27855		0.999872	316.032	2303.71	1183.73	485.137	0.27855	316.032	2303.71	1183.73	485.137
			27900	2.79e-05	0.279		0.999872	315.992	2303.41	1183.58	485.075	0.279	315.992	2303.41	1183.58	485.075
			27945	2.7945e-05	0.27945		0.999872	315.951	2303.12	1183.43	485.013	0.27945	315.951	2303.12	1183.43	485.013
			27990	2.799e-05	0.2799		0.999872	315.911	2302.83	1183.28	484.951	0.2799	315.911	2302.83	1183.28	484.951
			28035	2.8035e-05	0.28035		0.999872	315.871	2302.53	1183.13	484.889	0.28035	315.871	2302.53	1183.13	484.889
			28080	2.808e-05	0.2808		0.999872	315.83	2302.24	1182.98	484.827	0.2808	315.83	2302.24	1182.98	484.827
			28125	2.8125e-05	0.28125		0.999872	315.79	2301.94	1182.83	484.766	0.28125	315.79	2301.94	1182.83	484.766
			28170	2.817e-05	0.2817		0.999872	315.75	2301.65	1182.68	484.704	0.2817	315.75	2301.65	1182.68	484.704
			28215	2.8215e-05	0.28215		0.999872	315.71	2301.36	1182.53	484.642	0.28215	315.71	2301.36	1182.53	484.642
			28260	2.826e-05	0.2826		0.999872	315.669	2301.06	1182.38	484.58	0.2826	315.669	2301.06	1182.38	484.58
			28305	2.8305e-05	0.28305		0.999872	315.629	2300.77	1182.22	484.518	0.28305	315.629	2300.77	1182.22	484.518
			28350	2.835e-05	0.2835		0.999872	315.589	2300.48	1182.07	484.456	0.2835	315.589	2300.48	1182.07	484.456
			28395	2.8395e-05	0.28395		0.999872	315.549	2300.18	1181.92	484.395	0.28395	315.549	2300.18	1181.92	484.395
			28440	2.844e-05	0.2844		0.999872	315.508	2299.89	1181.77	484.333	0.2844	315.508	2299.89	1181.77	484.333
			28485	2.8485e-05	0.28485		0.999872	315.468	2299.6	1181.62	484.271	0.28485	315.468	2299.6	1181.62	484.271
			28530	2.853e-05	0.2853		0.999872	315.428	2299.3	1181.47	484.209	0.2853	315.428	2299.3	1181.47	484.209
			28575	2.8575e-05	0.28575		0.999872	315.388	2299.01	1181.32	484.148	0.28575	315.388	2299.01	1181.32	484.148
			28620	2.862e-05	0.2862		0.999872	315.347	2298.72	1181.17	484.086	0.2862	315.347	2298.72	1181.17	484.086
			28665	2.8665e-05	0.28665		0.999872	315.307	2298.42	1181.02	484.024	0.28665	315.307	2298.42	1181.02	484.024
			28710	2.871e-05	0.2871		0.999872	315.267	2298.13	1180.87	483.962	0.2871	315.267	2298.13	1180.87	483.962
			28755	2.8755e-05	0.28755		0.999872	315.227	2297.84	1180.72	483.901	0.28755	315.227	2297.84	1180.72	483.901
			28800	2.88e-05	0.288		0.999872	315.186	2297.54	1180.57	483.839	0.288	315.186	2297.54	1180.57	483.839
			28845	2.8845e-05	0.28845		0.999872	315.146	2297.25	1180.42	483.777	0.28845	315.146	2297.25	1180.42	483.777
			28890	2.889e-05	0.2889		0.999872	315.106	2296.96	1180.27	483.715	0.2889	315.106	2296.96	1180.27	483.715
			28935	2.8935e-05	0.28935		0.999872	315.066	2296.66	1180.12	483.654	0.28935	315.066	2296.66	1180.12	483.654
			28980	2.898e-05	0.2898		0.999872	315.026	2296.37	1179.96	483.592	0.2898	315.026	2296.37	1179.96	483.592
			29025	2.9025e-05	0.29025		0.999872	314.985	2296.08	1179.81	483.53	0.29025	314.985	2296.08	1179.81	483.53
			29070	2.907e-05	0.2907		0.999872	314.945	2295.79	1179.66	483.469	0.2907	314.945	2295.79	1179.66	483.469
			29115	2.9115e-05	0.29115		0.999872	314.905	2295.49	1179.51	483.407	0.29115	314.905	2295.49	1179.51	483.407
			29160	2.916e-05	0.2916		0.999872	314.865	2295.2	1179.36	483.345	0.2916	314.865	2295.2	1179.36	483.345
			29205	2.9205e-05	0.29205		0.999872	314.825	2294.91	1179.21	483.284	0.29205	314.825	2294.91	1179.21	483.284
			29250	2.925e-05	0.2925		0.999872	314.785	2294.61	1179.06	483.222	0.2925	314.785	2294.61	1179.06	483.222
			29295	2.9295e-05	0.29295		0.999872	314.744	2294.32	1178.91	483.16	0.29295	314.744	2294.32	1178.91	483.16
			29340	2.934e-05	0.2934		0.999872	314.704	2294.03	1178.76	483.099	0.2934	314.704	2294.03	1178.76	483.099
			29385	2.9385e-05	0.29385		0.999872	314.664	2293.74	1178.61	483.037	0.29385	314.664	2293.74	1178.61	483.037
			29430	2.943e-05	0.2943		0.999872	314.624	2293.44	1178.46	482.975	0.2943	314.624	2293.44	1178.46	482.975
			29475	2.9475e-05	0.29475		0.999872	314.584	2293.15	1178.31	482.914	0.29475	314.584	2293.15	1178.31	482.914
			29520	2.952e-05	0.2952		0.999872	314.544	2292.86	1178.16	482.852	0.2952	314.544	2292.86	1178.16	482.852
			29565	2.9565e-05	0.29565		0.999872	314.504	2292.57	1178.01	482.791	0.29565	314.504	2292.57	1178.01	482.791
			29610	2.961e-05	0.2961		0.999872	314.464	2292.27	1177.86	482.729	0.2961	314.464	2292.27	1177.86	482.729
			29655	2.9655e-05	0.29655		0.999872	314.423	2291.98	1177.71	482.668	0.29655	314.423	2291.98	1177.71	482.668
			29700	2.97e-05	0.297		0.999872	314.383	2291.69	1177.56	482.606	0.297	314.383	2291.69	1177.56	482.606
			29745	2.9745e-05	0.29745		0.999872	314.343	2291.4	1177.41	482.544	0.29745	314.343	2291.4	1177.41	482.544
			29790	2.979e-05	0.2979		0.999872	314.303	2291.1	1177.26	482.483	0.2979	314.303	2291.1	1177.26	482.483
			29835	2.9835e-05	0.29835		0.999872	314.263	2290.81	1177.11	482.421	0.29835	314.263	2290.81	1177.11	482.421
			29880	2.988e-05	0.2988		0.999872	314.223	2290.52	1176.96	482.36	0.2988	314.223	2290.52	1176.96	482.36
			29925	2.9925e-05	0.29925		0.999872	314.183	2290.23	1176.81	482.298	0.29925	314.183	2290.23	1176.81	482.298
			29970	2.997e-05	0.2997		0.999872	314.143	2289.94	1176.66	482.237	0.2997	314.143	2289.94	1176.66	482.237
			30015	3.0015e-05	0.30015		0.999872	314.103	2289.64	1176.51	482.175	0.30015	314.103	2289.64	1176.51	482.175
			30060	3.006e-05	0.3006		0.999872	314.063	2289.35	1176.36	482.114	0.3006	314.063	2289.35	1176.36	482.114
			30105	3.0105e-05	0.30105		0.999872	314.023	2289.06	1176.21	482.052	0.30105	314.023	2289.06	1176.21	482.052
			30150	3.015e-05	0.3015		0.999872	313.982	2288.77	1176.06	481.991	0.3015	313.982	2288.77	1176.06	481.991
			30195	3.0195e-05	0.30195		0.999872	313.942	2288.48	1175.91	481.929	0.30195	313.942	2288.48	1175.91	481.929
			30240	3.024e-05	0.3024		0.999872	313.902	2288.18	1175.76	481.868	0.3024	313.902	2288.18	1175.76	481.868
			30285	3.0285e-05	0.30285		0.999872	313.862	2287.89	1175.61	481.806	0.30285	313.862	2287.89	1175.61	481.806
			30330	3.033e-05	0.3033		0.999872	313.822	2287.6	1175.46	481.745	0.3033	313.822	2287.6	1175.46	481.745
			30375	3.0375e-05	0.30375		0.999872	313.782	2287.31	1175.31	481.683	0.30375	313.782	2287.31	1175.31	481.683
			30420	3.042e-05	0.3042		0.999872	313.742	2287.02	1175.16	481.622	0.3042	313.742	2287.02	1175.16	481.622
			30465	3.0465e-05	0.30465		0.999872	313.702	2286.72	1175.01	481.56	0.30465	313.702	2286.72	1175.01	481.56
			30510	3.051e-05	0.3051		0.999872	313.662	2286.43	1174.86	481.499	0.3051	313.662	2286.43	1174.86	481.499
			30555	3.0555e-05	0.30555		0.999872	313.622	2286.14	1174.71	481.438	0.30555	313.622	2286.14	1174.71	481.438
			30600	3.06e-05	0.306		0.999872	313.582	2285.85	1174.56	481.376	0.306	313.582	2285.85	1174.56	481.376
			30645	3.0645e-05	0.30645		0.999872	313.542	2285.56	1174.41	481.315	0.30645	313.542	2285.56	1174.41	481.315
			30690	3.069e-05	0.3069		0.999872	313.502	2285.27	1174.26	481.253	0.3069	313.502	2285.27	1174.26	481.253
			30735	3.0735e-05	0.30735		0.999872	313.462	2284.97	1174.11	481.192	0.30735	313.462	2284.97	1174.11	481.192
			30780	3.078e-05	0.3078		0.999872	313.422	2284.68	1173.96	481.131	0.3078	313.422	2284.68	1173.96	481.131
			30825	3.0825e-05	0.30825		0.999872	313.382	2284.39	1173.81	481.069	0.30825	313.382	2284.39	1173.81	481.069
			30870	3.087e-05	0.3087		0.999872	313.342	2284.1	1173.66	481.008	0.3087	313.342	2284.1	1173.66	481.008
			30915	3.0915e-05	0.30915		0.999872	313.302	2283.81	1173.51	480.946	0.30915	313.302	2283.81	1173.51	480.946
			30960	3.096e-05	0.3096		0.999872	313.262	2283.52	1173.36	480.885	0.3096	313.262	2283.52	1173.36	480.885
			31005	3.1005e-05	0.31005		0.999872	313.222	2283.23	1173.21	480.824	0.31005	313.222	2283.23	1173.21	480.824
			31050	3.105e-05	0.3105		0.999872	313.182	2282.93	1173.06	480.762	0.3105	313.182	2282.93	1173.06	480.762
			31095	3.1095e-05	0.31095		0.999872	313.142	2282.64	1172.91	480.701	0.31095	313.142	2282.64	1172.91	480.701
			31140	3.114e-05	0.3114		0.999872	313.103	2282.35	1172.76	480.64	0.3114	313.103	2282.35	1172.76	480.64
			31185	3.1185e-05	0.31185		0.999872	313.063	2282.06	1172.61	480.578	0.31185	313.063	2282.06	1172.61	480.578
			31230	3.123e-05	0.3123		0.999872	313.023	2281.77	1172.46	480.517	0.3123	313.023	2281.77	1172.46	480.517
			31275	3.1275e-05	0.31275		0.999872	312.983	2281.48	1172.31	480.456	0.31275	312.983	2281.48	1172.31	480.456
			31320	3.132e-05	0.3132		0.999872	312.943	2281.19	1172.16	480.395	0.3132	312.943	2281.19	1172.16	480.395
			31365	3.1365e-05	0.31365		0.999872	312.903	2280.9	1172.01	480.333	0.31365	312.903	2280.9	1172.01	480.333
			31410	3.141e-05	0.3141		0.999872	312.863	2280.61	1171.86	480.272	0.3141	312.863	2280.61	1171.86	480.272
			31455	3.1455e-05	0.31455		0.999872	312.823	2280.32	1171.71	480.211	0.31455	312.823	2280.32	1171.71	480.211
			31500	3.15e-05	0.315		0.999872	312.783	2280.02	1171.56	480.15	0.315	312.783	2280.02	1171.56	480.15
			31545	3.1545e-05	0.31545		0.999872	312.743	2279.73	1171.42	480.088	0.31545	312.743	2279.73	1171.42	480.088
			31590	3.159e-05	0.3159		0.999872	312.703	2279.44	1171.27	480.027	0.3159	312.703	2279.44	1171.27	480.027
			31635	3.1635e-05	0.31635		0.999872	312.663	2279.15	1171.12	479.966	0.31635	312.663	2279.15	1171.12	479.966
			31680	3.168e-05	0.3168		0.999872	312.624	2278.86	1170.97	479.905	0.3168	312.624	2278.86	1170.97	479.905
			31725	3.1725e-05	0.31725		0.999872	312.584	2278.57	1170.82	479.843	0.31725	312.584	2278.57	1170.82	479.843
			31770	3.177e-05	0.3177		0.999872	312.544	2278.28	1170.67	479.782	0.3177	312.544	2278.28	1170.67	479.782
			31815	3.1815e-05	0.31815		0.999872	312.504	2277.99	1170.52	479.721	0.31815	312.504	2277.99	1170.52	479.721
			31860	3.186e-05	0.3186		0.999872	312.464	2277.7	1170.37	479.66	0.3186	312.464	2277.7	1170.37	479.66
			31905	3.1905e-05	0.31905		0.999872	312.424	2277.41	1170.22	479.599	0.31905	312.424	2277.41	1170.22	479.599
			31950	3.195e-05	0.3195		0.999872	312.384	2277.12	1170.07	479.537	0.3195	312.384	2277.12	1170.07	479.537
			31995	3.1995e-05	0.31995		0.999872	312.344	2276.83	1169.92	479.476	0.31995	312.344	2276.83	1169.92	479.476
			32040	3.204e-05	0.3204		0.999872	312.305	2276.54	1169.77	479.415	0.3204	312.305	2276.54	1169.77	479.415
			32085	3.2085e-05	0.32085		0.999872	312.265	2276.25	1169.62	479.354	0.32085	312.265	2276.25	1169.62	479.354
			32130	3.213e-05	0.3213		0.999872	312.225	2275.96	1169.47	479.293	0.3213	312.225	2275.96	1169.47	479.293
			32175	3.2175e-05	0.32175		0.999872	312.185	2275.67	1169.33	479.232	0.32175	312.185	2275.67	1169.33	479.232
			32220	3.222e-05	0.3222		0.999872	312.145	2275.38	1169.18	479.17	0.3222	312.145	2275.38	1169.18	479.17
			32265	3.2265e-05	0.32265		0.999872	312.106	2275.08	1169.03	479.109	0.32265	312.106	2275.08	1169.03	479.109
			32310	3.231e-05	0.3231		0.999872	312.066	2274.79	1168.88	479.048	0.3231	312.066	2274.79	1168.88	479.048
			32355	3.2355e-05	0.32355		0.999872	312.026	2274.5	1168.73	478.987	0.32355	312.026	2274.5	1168.73	478.987
			32400	3.24e-05	0.324		0.999872	311.986	2274.21	1168.58	478.926	0.324	311.986	2274.21	1168.58	478.926
			32445	3.2445e-05	0.32445		0.999872	311.946	2273.92	1168.43	478.865	0.32445	311.946	2273.92	1168.43	478.865
			32490	3.249e-05	0.3249		0.999872	311.906	2273.63	1168.28	478.804	0.3249	311.906	2273.63	1168.28	478.804
			32535	3.2535e-05	0.32535		0.999872	311.867	2273.34	1168.13	478.743	0.32535	311.867	2273.34	1168.13	478.743
			32580	3.258e-05	0.3258		0.999872	311.827	2273.05	1167.98	478.682	0.3258	311.827	2273.05	1167.98	478.682
			32625	3.2625e-05	0.32625		0.999872	311.787	2272.76	1167.83	478.621	0.32625	311.787	2272.76	1167.83	478.621
			32670	3.267e-05	0.3267		0.999872	311.747	2272.47	1167.69	478.56	0.3267	311.747	2272.47	1167.69	478.56
			32715	3.2715e-05	0.32715		0.999872	311.708	2272.18	1167.54	478.499	0.32715	311.708	2272.18	1167.54	478.499
			32760	3.276e-05	0.3276		0.999872	311.668	2271.89	1167.39	478.437	0.3276	311.668	2271.89	1167.39	478.437
			32805	3.2805e-05	0.32805		0.999872	311.628	2271.6	1167.24	478.376	0.32805	311.628	2271.6	1167.24	478.376
			32850	3.285e-05	0.3285		0.999872	311.588	2271.31	1167.09	478.315	0.3285	311.588	2271.31	1167.09	478.315
			32895	3.2895e-05	0.32895		0.999872	311.549	2271.03	1166.94	478.254	0.32895	311.549	2271.03	1166.94	478.254
			32940	3.294e-05	0.3294		0.999872	311.509	2270.74	1166.79	478.193	0.3294	311.509	2270.74	1166.79	478.193
			32985	3.2985e-05	0.32985		0.999872	311.469	2270.45	1166.64	478.132	0.32985	311.469	2270.45	1166.64	478.132
			33030	3.303e-05	0.3303		0.999872	311.429	2270.16	1166.49	478.071	0.3303	311.429	2270.16	1166.49	478.071
			33075	3.3075e-05	0.33075		0.999872	311.39	2269.87	1166.35	478.01	0.33075	311.39	2269.87	1166.35	478.01
			33120	3.312e-05	0.3312		0.999872	311.35	2269.58	1166.2	477.949	0.3312	311.35	2269.58	1166.2	477.949
			33165	3.3165e-05	0.33165		0.999872	311.31	2269.29	1166.05	477.888	0.33165	311.31	2269.29	1166.05	477.888
			33210	3.321e-05	0.3321		0.999872	311.27	2269	1165.9	477.828	0.3321	311.27	2269	1165.9	477.828
			33255	3.3255e-05	0.33255		0.999872	311.231	2268.71	1165.75	477.767	0.33255	311.231	2268.71	1165.75	477.767
			33300	3.33e-05	0.333		0.999872	311.191	2268.42	1165.6	477.706	0.333	311.191	2268.42	1165.6	477.706
			33345	3.3345e-05	0.33345		0.999872	311.151	2268.13	1165.45	477.645	0.33345	311.151	2268.13	1165.45	477.645
			33390	3.339e-05	0.3339		0.999872	311.112	2267.84	1165.3	477.584	0.3339	311.112	2267.84	1165.3	477.584
			33435	3.3435e-05	0.33435		0.999872	311.072	2267.55	1165.16	477.523	0.33435	311.072	2267.55	1165.16	477.523
			33480	3.348e-05	0.3348		0.999872	311.032	2267.26	1165.01	477.462	0.3348	311.032	2267.26	1165.01	477.462
			33525	3.3525e-05	0.33525		0.999872	310.993	2266.97	1164.86	477.401	0.33525	310.993	2266.97	1164.86	477.401
			33570	3.357e-05	0.3357		0.999872	310.953	2266.68	1164.71	477.34	0.3357	310.953	2266.68	1164.71	477.34
			33615	3.3615e-05	0.33615		0.999872	310.913	2266.39	1164.56	477.279	0.33615	310.913	2266.39	1164.56	477.279
			33660	3.366e-05	0.3366		0.999872	310.874	2266.11	1164.41	477.218	0.3366	310.874	2266.11	1164.41	477.218
			33705	3.3705e-05	0.33705		0.999872	310.834	2265.82	1164.26	477.157	0.33705	310.834	2265.82	1164.26	477.157
			33750	3.375e-05	0.3375		0.999872	310.794	2265.53	1164.12	477.097	0.3375	310.794	2265.53	1164.12	477.097
			33795	3.3795e-05	0.33795		0.999872	310.755	2265.24	1163.97	477.036	0.33795	310.755	2265.24	1163.97	477.036
			33840	3.384e-05	0.3384		0.999872	310.715	2264.95	1163.82	476.975	0.3384	310.715	2264.95	1163.82	476.975
			33885	3.3885e-05	0.33885		0.999872	310.675	2264.66	1163.67	476.914	0.33885	310.675	2264.66	1163.67	476.914
			33930	3.393e-05	0.3393		0.999872	310.636	2264.37	1163.52	476.853	0.3393	310.636	2264.37	1163.52	476.853
			33975	3.3975e-05	0.33975		0.999872	310.596	2264.08	1163.37	476.792	0.33975	310.596	2264.08	1163.37	476.792
			34020	3.402e-05	0.3402		0.999872	310.557	2263.79	1163.22	476.732	0.3402	310.557	2263.79	1163.22	476.732
			34065	3.4065e-05	0.34065		0.999872	310.517	2263.5	1163.08	476.671	0.34065	310.517	2263.5	1163.08	476.671
			34110	3.411e-05	0.3411		0.999872	310.477	2263.22	1162.93	476.61	0.3411	310.477	2263.22	1162.93	476.61
			34155	3.4155e-05	0.34155		0.999872	310.438	2262.93	1162.78	476.549	0.34155	310.438	2262.93	1162.78	476.549
			34200	3.42e-05	0.342		0.999872	310.398	2262.64	1162.63	476.488	0.342	310.398	2262.64	1162.63	476.488
			34245	3.4245e-05	0.34245		0.999872	310.359	2262.35	1162.48	476.428	0.34245	310.359	2262.35	1162.48	476.428
			34290	3.429e-05	0.3429		0.999872	310.319	2262.06	1162.33	476.367	0.3429	310.319	2262.06	1162.33	476.367
			34335	3.4335e-05	0.34335		0.999872	310.279	2261.77	1162.19	476.306	0.34335	310.279	2261.77	1162.19	476.306
			34380	3.438e-05	0.3438		0.999872	310.24	2261.48	1162.04	476.245	0.3438	310.24	2261.48	1162.04	476.245
			34425	3.4425e-05	0.34425		0.999872	310.2	2261.2	1161.89	476.184	0.34425	310.2	2261.2	1161.89	476.184
			34470	3.447e-05	0.3447		0.999872	310.161	2260.91	1161.74	476.124	0.3447	310.161	2260.91	1161.74	476.124
			34515	3.4515e-05	0.34515		0.999872	310.121	2260.62	1161.59	476.063	0.34515	310.121	2260.62	1161.59	476.063
			34560	3.456e-05	0.3456		0.999872	310.081	2260.33	1161.45	476.002	0.3456	310.081	2260.33	1161.45	476.002
			34605	3.4605e-05	0.34605		0.999872	310.042	2260.04	1161.3	475.942	0.34605	310.042	2260.04	1161.3	475.942
			34650	3.465e-05	0.3465		0.999872	310.002	2259.75	1161.15	475.881	0.3465	310.002	2259.75	1161.15	475.881
			34695	3.4695e-05	0.34695		0.999872	309.963	2259.47	1161	475.82	0.34695	309.963	2259.47	1161	475.82
			34740	3.474e-05	0.3474		0.999872	309.923	2259.18	1160.85	475.759	0.3474	309.923	2259.18	1160.85	475.759
			34785	3.4785e-05	0.34785		0.999872	309.884	2258.89	1160.7	475.699	0.34785	309.884	2258.89	1160.7	475.699
			34830	3.483e-05	0.3483		0.999872	309.844	2258.6	1160.56	475.638	0.3483	309.844	2258.6	1160.56	475.638
			34875	3.4875e-05	0.34875		0.999872	309.805	2258.31	1160.41	475.577	0.34875	309.805	2258.31	1160.41	475.577
			34920	3.492e-05	0.3492		0.999872	309.765	2258.03	1160.26	475.517	0.3492	309.765	2258.03	1160.26	475.517
			34965	3.4965e-05	0.34965		0.999872	309.726	2257.74	1160.11	475.456	0.34965	309.726	2257.74	1160.11	475.456
			35010	3.501e-05	0.3501		0.999872	309.686	2257.45	1159.96	475.395	0.3501	309.686	2257.45	1159.96	475.395
			35055	3.5055e-05	0.35055		0.999872	309.647	2257.16	1159.82	475.335	0.35055	309.647	2257.16	1159.82	475.335
			35100	3.51e-05	0.351		0.999872	309.607	2256.87	1159.67	475.274	0.351	309.607	2256.87	1159.67	475.274
			35145	3.5145e-05	0.35145		0.999872	309.568	2256.59	1159.52	475.214	0.35145	309.568	2256.59	1159.52	475.214
			35190	3.519e-05	0.3519		0.999872	309.528	2256.3	1159.37	475.153	0.3519	309.528	2256.3	1159.37	475.153
			35235	3.5235e-05	0.35235		0.999872	309.489	2256.01	1159.23	475.092	0.35235	309.489	2256.01	1159.23	475.092
			35280	3.528e-05	0.3528		0.999872	309.449	2255.72	1159.08	475.032	0.3528	309.449	2255.72	1159.08	475.032
			35325	3.5325e-05	0.35325		0.999872	309.41	2255.43	1158.93	474.971	0.35325	309.41	2255.43	1158.93	474.971
			35370	3.537e-05	0.3537		0.999872	309.37	2255.15	1158.78	474.91	0.3537	309.37	2255.15	1158.78	474.91
			35415	3.5415e-05	0.35415		0.999872	309.331	2254.86	1158.63	474.85	0.35415	309.331	2254.86	1158.63	474.85
			35460	3.546e-05	0.3546		0.999872	309.291	2254.57	1158.49	474.789	0.3546	309.291	2254.57	1158.49	474.789
			35505	3.5505e-05	0.35505		0.999872	309.252	2254.28	1158.34	474.729	0.35505	309.252	2254.28	1158.34	474.729
			35550	3.555e-05	0.3555		0.999872	309.212	2254	1158.19	474.668	0.3555	309.212	2254	1158.19	474.668
			35595	3.5595e-05	0.35595		0.999872	309.173	2253.71	1158.04	474.608	0.35595	309.173	2253.71	1158.04	474.608
			35640	3.564e-05	0.3564		0.999872	309.134	2253.42	1157.89	474.547	0.3564	309.134	2253.42	1157.89	474.547
			35685	3.5685e-05	0.35685		0.999872	309.094	2253.13	1157.75	474.487	0.35685	309.094	2253.13	1157.75	474.487
			35730	3.573e-05	0.3573		0.999872	309.055	2252.85	1157.6	474.426	0.3573	309.055	2252.85	1157.6	474.426
			35775	3.5775e-05	0.35775		0.999872	309.015	2252.56	1157.45	474.366	0.35775	309.015	2252.56	1157.45	474.366
			35820	3.582e-05	0.3582		0.999872	308.976	2252.27	1157.3	474.305	0.3582	308.976	2252.27	1157.3	474.305
			35865	3.5865e-05	0.35865		0.999872	308.936	2251.98	1157.16	474.245	0.35865	308.936	2251.98	1157.16	474.245
			35910	3.591e-05	0.3591		0.999872	308.897	2251.7	1157.01	474.184	0.3591	308.897	2251.7	1157.01	474.184
			35955	3.5955e-05	0.35955		0.999872	308.858	2251.41	1156.86	474.124	0.35955	308.858	2251.41	1156.86	474.124
			36000	3.6e-05	0.36		0.999872	308.818	2251.12	1156.71	474.063	0.36	308.818	2251.12	1156.71	474.063
			36045	3.6045e-05	0.36045		0.999872	308.779	2250.84	1156.57	474.003	0.36045	308.779	2250.84	1156.57	474.003
			36090	3.609e-05	0.3609		0.999872	308.739	2250.55	1156.42	473.942	0.3609	308.739	2250.55	1156.42	473.942
			36135	3.6135e-05	0.36135		0.999872	308.7	2250.26	1156.27	473.882	0.36135	308.7	2250.26	1156.27	473.882
			36180	3.618e-05	0.3618		0.999872	308.661	2249.97	1156.12	473.821	0.3618	308.661	2249.97	1156.12	473.821
			36225	3.6225e-05	0.36225		0.999872	308.621	2249.69	1155.98	473.761	0.36225	308.621	2249.69	1155.98	473.761
			36270	3.627e-05	0.3627		0.999872	308.582	2249.4	1155.83	473.7	0.3627	308.582	2249.4	1155.83	473.7
			36315	3.6315e-05	0.36315		0.999872	308.543	2249.11	1155.68	473.64	0.36315	308.543	2249.11	1155.68	473.64
			36360	3.636e-05	0.3636		0.999872	308.503	2248.83	1155.53	473.579	0.3636	308.503	2248.83	1155.53	473.579
			36405	3.6405e-05	0.36405		0.999872	308.464	2248.54	1155.39	473.519	0.36405	308.464	2248.54	1155.39	473.519
			36450	3.645e-05	0.3645		0.999872	308.424	2248.25	1155.24	473.459	0.3645	308.424	2248.25	1155.24	473.459
			36495	3.6495e-05	0.36495		0.999872	308.385	2247.97	1155.09	473.398	0.36495	308.385	2247.97	1155.09	473.398
			36540	3.654e-05	0.3654		0.999872	308.346	2247.68	1154.94	473.338	0.3654	308.346	2247.68	1154.94	473.338
			36585	3.6585e-05	0.36585		0.999872	308.306	2247.39	1154.8	473.277	0.36585	308.306	2247.39	1154.8	473.277
			36630	3.663e-05	0.3663		0.999872	308.267	2247.11	1154.65	473.217	0.3663	308.267	2247.11	1154.65	473.217
			36675	3.6675e-05	0.36675		0.999872	308.228	2246.82	1154.5	473.157	0.36675	308.228	2246.82	1154.5	473.157
			36720	3.672e-05	0.3672		0.999872	308.189	2246.53	1154.36	473.096	0.3672	308.189	2246.53	1154.36	473.096
			36765	3.6765e-05	0.36765		0.999872	308.149	2246.25	1154.21	473.036	0.36765	308.149	2246.25	1154.21	473.036
			36810	3.681e-05	0.3681		0.999872	308.11	2245.96	1154.06	472.976	0.3681	308.11	2245.96	1154.06	472.976
			36855	3.6855e-05	0.36855		0.999872	308.071	2245.67	1153.91	472.915	0.36855	308.071	2245.67	1153.91	472.915
			36900	3.69e-05	0.369		0.999872	308.031	2245.39	1153.77	472.855	0.369	308.031	2245.39	1153.77	472.855
			36945	3.6945e-05	0.36945		0.999872	307.992	2245.1	1153.62	472.795	0.36945	307.992	2245.1	1153.62	472.795
			36990	3.699e-05	0.3699		0.999872	307.953	2244.81	1153.47	472.734	0.3699	307.953	2244.81	1153.47	472.734
			37035	3.7035e-05	0.37035		0.999872	307.913	2244.53	1153.32	472.674	0.37035	307.913	2244.53	1153.32	472.674
			37080	3.708e-05	0.3708		0.999872	307.874	2244.24	1153.18	472.614	0.3708	307.874	2244.24	1153.18	472.614
			37125	3.7125e-05	0.37125		0.999872	307.835	2243.95	1153.03	472.554	0.37125	307.835	2243.95	1153.03	472.554
			37170	3.717e-05	0.3717		0.999872	307.796	2243.67	1152.88	472.493	0.3717	307.796	2243.67	1152.88	472.493
			37215	3.7215e-05	0.37215		0.999872	307.756	2243.38	1152.74	472.433	0.37215	307.756	2243.38	1152.74	472.433
			37260	3.726e-05	0.3726		0.999872	307.717	2243.1	1152.59	472.373	0.3726	307.717	2243.1	1152.59	472.373
			37305	3.7305e-05	0.37305		0.999872	307.678	2242.81	1152.44	472.312	0.37305	307.678	2242.81	1152.44	472.312
			37350	3.735e-05	0.3735		0.999872	307.639	2242.52	1152.3	472.252	0.3735	307.639	2242.52	1152.3	472.252
			37395	3.7395e-05	0.37395		0.999872	307.599	2242.24	1152.15	472.192	0.37395	307.599	2242.24	1152.15	472.192
			37440	3.744e-05	0.3744		0.999872	307.56	2241.95	1152	472.132	0.3744	307.56	2241.95	1152	472.132
			37485	3.7485e-05	0.37485		0.999872	307.521	2241.67	1151.85	472.071	0.37485	307.521	2241.67	1151.85	472.071
			37530	3.753e-05	0.3753		0.999872	307.482	2241.38	1151.71	472.011	0.3753	307.482	2241.38	1151.71	472.011
			37575	3.7575e-05	0.37575		0.999872	307.442	2241.09	1151.56	471.951	0.37575	307.442	2241.09	1151.56	471.951
			37620	3.762e-05	0.3762		0.999872	307.403	2240.81	1151.41	471.891	0.3762	307.403	2240.81	1151.41	471.891
			37665	3.7665e-05	0.37665		0.999872	307.364	2240.52	1151.27	471.831	0.37665	307.364	2240.52	1151.27	471.831
			37710	3.771e-05	0.3771		0.999872	307.325	2240.24	1151.12	471.77	0.3771	307.325	2240.24	1151.12	471.77
			37755	3.7755e-05	0.37755		0.999872	307.286	2239.95	1150.97	471.71	0.37755	307.286	2239.95	1150.97	471.71
			37800	3.78e-05	0.378		0.999872	307.246	2239.66	1150.83	471.65	0.378	307.246	2239.66	1150.83	471.65
			37845	3.7845e-05	0.37845		0.999872	307.207	2239.38	1150.68	471.59	0.37845	307.207	2239.38	1150.68	471.59
			37890	3.789e-05	0.3789		0.999872	307.168	2239.09	1150.53	471.53	0.3789	307.168	2239.09	1150.53	471.53
			37935	3.7935e-05	0.37935		0.999872	307.129	2238.81	1150.39	471.47	0.37935	307.129	2238.81	1150.39	471.47
			37980	3.798e-05	0.3798		0.999872	307.09	2238.52	1150.24	471.409	0.3798	307.09	2238.52	1150.24	471.409
			38025	3.8025e-05	0.38025		0.999872	307.05	2238.24	1150.09	471.349	0.38025	307.05	2238.24	1150.09	471.349
			38070	3.807e-05	0.3807		0.999872	307.011	2237.95	1149.95	471.289	0.3807	307.011	2237.95	1149.95	471.289
			38115	3.8115e-05	0.38115		0.999872	306.972	2237.67	1149.8	471.229	0.38115	306.972	2237.67	1149.8	471.229
			38160	3.816e-05	0.3816		0.999872	306.933	2237.38	1149.65	471.169	0.3816	306.933	2237.38	1149.65	471.169
			38205	3.8205e-05	0.38205		0.999872	306.894	2237.09	1149.51	471.109	0.38205	306.894	2237.09	1149.51	471.109
			38250	3.825e-05	0.3825		0.999872	306.855	2236.81	1149.36	471.049	0.3825	306.855	2236.81	1149.36	471.049
			38295	3.8295e-05	0.38295		0.999872	306.816	2236.52	1149.21	470.989	0.38295	306.816	2236.52	1149.21	470.989
			38340	3.834e-05	0.3834		0.999872	306.776	2236.24	1149.07	470.929	0.3834	306.776	2236.24	1149.07	470.929
			38385	3.8385e-05	0.38385		0.999872	306.737	2235.95	1148.92	470.869	0.38385	306.737	2235.95	1148.92	470.869
			38430	3.843e-05	0.3843		0.999872	306.698	2235.67	1148.77	470.808	0.3843	306.698	2235.67	1148.77	470.808
			38475	3.8475e-05	0.38475		0.999872	306.659	2235.38	1148.63	470.748	0.38475	306.659	2235.38	1148.63	470.748
			38520	3.852e-05	0.3852		0.999872	306.62	2235.1	1148.48	470.688	0.3852	306.62	2235.1	1148.48	470.688
			38565	3.8565e-05	0.38565		0.999872	306.581	2234.81	1148.33	470.628	0.38565	306.581	2234.81	1148.33	470.628
			38610	3.861e-05	0.3861		0.999872	306.542	2234.53	1148.19	470.568	0.3861	306.542	2234.53	1148.19	470.568
			38655	3.8655e-05	0.38655		0.999872	306.503	2234.24	1148.04	470.508	0.38655	306.503	2234.24	1148.04	470.508
			38700	3.87e-05	0.387		0.999872	306.463	2233.96	1147.89	470.448	0.387	306.463	2233.96	1147.89	470.448
			38745	3.8745e-05	0.38745		0.999872	306.424	2233.67	1147.75	470.388	0.38745	306.424	2233.67	1147.75	470.388
			38790	3.879e-05	0.3879		0.999872	306.385	2233.39	1147.6	470.328	0.3879	306.385	2233.39	1147.6	470.328
			38835	3.8835e-05	0.38835		0.999872	306.346	2233.1	1147.45	470.268	0.38835	306.346	2233.1	1147.45	470.268
			38880	3.888e-05	0.3888		0.999872	306.307	2232.82	1147.31	470.208	0.3888	306.307	2232.82	1147.31	470.208
			38925	3.8925e-05	0.38925		0.999872	306.268	2232.53	1147.16	470.148	0.38925	306.268	2232.53	1147.16	470.148
			38970	3.897e-05	0.3897		0.999872	306.229	2232.25	1147.02	470.088	0.3897	306.229	2232.25	1147.02	470.088
			39015	3.9015e-05	0.39015		0.999872	306.19	2231.96	1146.87	470.028	0.39015	306.19	2231.96	1146.87	470.028
			39060	3.906e-05	0.3906		0.999872	306.151	2231.68	1146.72	469.968	0.3906	306.151	2231.68	1146.72	469.968
			39105	3.9105e-05	0.39105		0.999872	306.112	2231.39	1146.58	469.908	0.39105	306.112	2231.39	1146.58	469.908
			39150	3.915e-05	0.3915		0.999872	306.073	2231.11	1146.43	469.848	0.3915	306.073	2231.11	1146.43	469.848
			39195	3.9195e-05	0.39195		0.999872	306.034	2230.82	1146.28	469.789	0.39195	306.034	2230.82	1146.28	469.789
			39240	3.924e-05	0.3924		0.999872	305.995	2230.54	1146.14	469.729	0.3924	305.995	2230.54	1146.14	469.729
			39285	3.9285e-05	0.39285		0.999872	305.956	2230.26	1145.99	469.669	0.39285	305.956	2230.26	1145.99	469.669
			39330	3.933e-05	0.3933		0.999872	305.917	2229.97	1145.85	469.609	0.3933	305.917	2229.97	1145.85	469.609
			39375	3.9375e-05	0.39375		0.999872	305.878	2229.69	1145.7	469.549	0.39375	305.878	2229.69	1145.7	469.549
			39420	3.942e-05	0.3942		0.999872	305.839	2229.4	1145.55	469.489	0.3942	305.839	2229.4	1145.55	469.489
			39465	3.9465e-05	0.39465		0.999872	305.8	2229.12	1145.41	469.429	0.39465	305.8	2229.12	1145.41	469.429
			39510	3.951e-05	0.3951		0.999872	305.761	2228.83	1145.26	469.369	0.3951	305.761	2228.83	1145.26	469.369
			39555	3.9555e-05	0.39555		0.999872	305.722	2228.55	1145.11	469.309	0.39555	305.722	2228.55	1145.11	469.309
			39600	3.96e-05	0.396		0.999872	305.683	2228.26	1144.97	469.249	0.396	305.683	2228.26	1144.97	469.249
			39645	3.9645e-05	0.39645		0.999872	305.644	2227.98	1144.82	469.19	0.39645	305.644	2227.98	1144.82	469.19
			39690	3.969e-05	0.3969		0.999872	305.605	2227.7	1144.68	469.13	0.3969	305.605	2227.7	1144.68	469.13
			39735	3.9735e-05	0.39735		0.999872	305.566	2227.41	1144.53	469.07	0.39735	305.566	2227.41	1144.53	469.07
			39780	3.978e-05	0.3978		0.999872	305.527	2227.13	1144.38	469.01	0.3978	305.527	2227.13	1144.38	469.01
			39825	3.9825e-05	0.39825		0.999872	305.488	2226.84	1144.24	468.95	0.39825	305.488	2226.84	1144.24	468.95
			39870	3.987e-05	0.3987		0.999872	305.449	2226.56	1144.09	468.89	0.3987	305.449	2226.56	1144.09	468.89
			39915	3.9915e-05	0.39915		0.999872	305.41	2226.28	1143.95	468.831	0.39915	305.41	2226.28	1143.95	468.831
			39960	3.996e-05	0.3996		0.999872	305.371	2225.99	1143.8	468.771	0.3996	305.371	2225.99	1143.8	468.771
			40005	4.0005e-05	0.40005		0.999872	305.332	2225.71	1143.65	468.711	0.40005	305.332	2225.71	1143.65	468.711
			40050	4.005e-05	0.4005		0.999872	305.293	2225.42	1143.51	468.651	0.4005	305.293	2225.42	1143.51	468.651
			40095	4.0095e-05	0.40095		0.999872	305.254	2225.14	1143.36	468.591	0.40095	305.254	2225.14	1143.36	468.591
			40140	4.014e-05	0.4014		0.999872	305.215	2224.86	1143.22	468.532	0.4014	305.215	2224.86	1143.22	468.532
			40185	4.0185e-05	0.40185		0.999872	305.176	2224.57	1143.07	468.472	0.40185	305.176	2224.57	1143.07	468.472
			40230	4.023e-05	0.4023		0.999872	305.137	2224.29	1142.93	468.412	0.4023	305.137	2224.29	1142.93	468.412
			40275	4.0275e-05	0.40275		0.999872	305.098	2224	1142.78	468.352	0.40275	305.098	2224	1142.78	468.352
			40320	4.032e-05	0.4032		0.999872	305.059	2223.72	1142.63	468.293	0.4032	305.059	2223.72	1142.63	468.293
			40365	4.0365e-05	0.40365		0.999872	305.02	2223.44	1142.49	468.233	0.40365	305.02	2223.44	1142.49	468.233
			40410	4.041e-05	0.4041		0.999872	304.981	2223.15	1142.34	468.173	0.4041	304.981	2223.15	1142.34	468.173
			40455	4.0455e-05	0.40455		0.999872	304.942	2222.87	1142.2	468.113	0.40455	304.942	2222.87	1142.2	468.113
			40500	4.05e-05	0.405		0.999872	304.904	2222.59	1142.05	468.054	0.405	304.904	2222.59	1142.05	468.054
			40545	4.0545e-05	0.40545		0.999872	304.865	2222.3	1141.91	467.994	0.40545	304.865	2222.3	1141.91	467.994
			40590	4.059e-05	0.4059		0.999872	304.826	2222.02	1141.76	467.934	0.4059	304.826	2222.02	1141.76	467.934
			40635	4.0635e-05	0.40635		0.999872	304.787	2221.74	1141.61	467.875	0.40635	304.787	2221.74	1141.61	467.875
			40680	4.068e-05	0.4068		0.999872	304.748	2221.45	1141.47	467.815	0.4068	304.748	2221.45	1141.47	467.815
			40725	4.0725e-05	0.40725		0.999872	304.709	2221.17	1141.32	467.755	0.40725	304.709	2221.17	1141.32	467.755
			40770	4.077e-05	0.4077		0.999872	304.67	2220.89	1141.18	467.696	0.4077	304.67	2220.89	1141.18	467.696
			40815	4.0815e-05	0.40815		0.999872	304.631	2220.6	1141.03	467.636	0.40815	304.631	2220.6	1141.03	467.636
			40860	4.086e-05	0.4086		0.999872	304.593	2220.32	1140.89	467.576	0.4086	304.593	2220.32	1140.89	467.576
			40905	4.0905e-05	0.40905		0.999872	304.554	2220.04	1140.74	467.517	0.40905	304.554	2220.04	1140.74	467.517
			40950	4.095e-05	0.4095		0.999872	304.515	2219.75	1140.6	467.457	0.4095	304.515	2219.75	1140.6	467.457
			40995	4.0995e-05	0.40995		0.999872	304.476	2219.47	1140.45	467.397	0.40995	304.476	2219.47	1140.45	467.397
			41040	4.104e-05	0.4104		0.999872	304.437	2219.19	1140.3	467.338	0.4104	304.437	2219.19	1140.3	467.338
			41085	4.1085e-05	0.41085		0.999872	304.398	2218.9	1140.16	467.278	0.41085	304.398	2218.9	1140.16	467.278
			41130	4.113e-05	0.4113		0.999872	304.359	2218.62	1140.01	467.219	0.4113	304.359	2218.62	1140.01	467.219
			41175	4.1175e-05	0.41175		0.999872	304.321	2218.34	1139.87	467.159	0.41175	304.321	2218.34	1139.87	467.159
			41220	4.122e-05	0.4122		0.999872	304.282	2218.05	1139.72	467.099	0.4122	304.282	2218.05	1139.72	467.099
			41265	4.1265e-05	0.41265		0.999872	304.243	2217.77	1139.58	467.04	0.41265	304.243	2217.77	1139.58	467.04
			41310	4.131e-05	0.4131		0.999872	304.204	2217.49	1139.43	466.98	0.4131	304.204	2217.49	1139.43	466.98
			41355	4.1355e-05	0.41355		0.999872	304.165	2217.21	1139.29	466.921	0.41355	304.165	2217.21	1139.29	466.921
			41400	4.14e-05	0.414		0.999872	304.127	2216.92	1139.14	466.861	0.414	304.127	2216.92	1139.14	466.861
			41445	4.1445e-05	0.41445		0.999872	304.088	2216.64	1139	466.801	0.41445	304.088	2216.64	1139	466.801
			41490	4.149e-05	0.4149		0.999872	304.049	2216.36	1138.85	466.742	0.4149	304.049	2216.36	1138.85	466.742
			41535	4.1535e-05	0.41535		0.999872	304.01	2216.07	1138.71	466.682	0.41535	304.01	2216.07	1138.71	466.682
			41580	4.158e-05	0.4158		0.999872	303.971	2215.79	1138.56	466.623	0.4158	303.971	2215.79	1138.56	466.623
			41625	4.1625e-05	0.41625		0.999872	303.933	2215.51	1138.41	466.563	0.41625	303.933	2215.51	1138.41	466.563
			41670	4.167e-05	0.4167		0.999872	303.894	2215.23	1138.27	466.504	0.4167	303.894	2215.23	1138.27	466.504
			41715	4.1715e-05	0.41715		0.999872	303.855	2214.94	1138.12	466.444	0.41715	303.855	2214.94	1138.12	466.444
			41760	4.176e-05	0.4176		0.999872	303.816	2214.66	1137.98	466.385	0.4176	303.816	2214.66	1137.98	466.385
			41805	4.1805e-05	0.41805		0.999872	303.778	2214.38	1137.83	466.325	0.41805	303.778	2214.38	1137.83	466.325
			41850	4.185e-05	0.4185		0.999872	303.739	2214.1	1137.69	466.266	0.4185	303.739	2214.1	1137.69	466.266
			41895	4.1895e-05	0.41895		0.999872	303.7	2213.81	1137.54	466.206	0.41895	303.7	2213.81	1137.54	466.206
			41940	4.194e-05	0.4194		0.999872	303.661	2213.53	1137.4	466.147	0.4194	303.661	2213.53	1137.4	466.147
			41985	4.1985e-05	0.41985		0.999872	303.623	2213.25	1137.25	466.087	0.41985	303.623	2213.25	1137.25	466.087
			42030	4.203e-05	0.4203		0.999872	303.584	2212.97	1137.11	466.028	0.4203	303.584	2212.97	1137.11	466.028
			42075	4.2075e-05	0.42075		0.999872	303.545	2212.68	1136.96	465.969	0.42075	303.545	2212.68	1136.96	465.969
			42120	4.212e-05	0.4212		0.999872	303.506	2212.4	1136.82	465.909	0.4212	303.506	2212.4	1136.82	465.909
			42165	4.2165e-05	0.42165		0.999872	303.468	2212.12	1136.67	465.85	0.42165	303.468	2212.12	1136.67	465.85
			42210	4.221e-05	0.4221		0.999872	303.429	2211.84	1136.53	465.79	0.4221	303.429	2211.84	1136.53	465.79
			42255	4.2255e-05	0.42255		0.999872	303.39	2211.56	1136.38	465.731	0.42255	303.39	2211.56	1136.38	465.731
			42300	4.23e-05	0.423		0.999872	303.352	2211.27	1136.24	465.671	0.423	303.352	2211.27	1136.24	465.671
			42345	4.2345e-05	0.42345		0.999872	303.313	2210.99	1136.09	465.612	0.42345	303.313	2210.99	1136.09	465.612
			42390	4.239e-05	0.4239		0.999872	303.274	2210.71	1135.95	465.553	0.4239	303.274	2210.71	1135.95	465.553
			42435	4.2435e-05	0.42435		0.999872	303.236	2210.43	1135.8	465.493	0.42435	303.236	2210.43	1135.8	465.493
			42480	4.248e-05	0.4248		0.999872	303.197	2210.15	1135.66	465.434	0.4248	303.197	2210.15	1135.66	465.434
			42525	4.2525e-05	0.42525		0.999872	303.158	2209.86	1135.51	465.374	0.42525	303.158	2209.86	1135.51	465.374
			42570	4.257e-05	0.4257		0.999872	303.12	2209.58	1135.37	465.315	0.4257	303.12	2209.58	1135.37	465.315
			42615	4.2615e-05	0.42615		0.999872	303.081	2209.3	1135.22	465.256	0.42615	303.081	2209.3	1135.22	465.256
			42660	4.266e-05	0.4266		0.999872	303.042	2209.02	1135.08	465.196	0.4266	303.042	2209.02	1135.08	465.196
			42705	4.2705e-05	0.42705		0.999872	303.004	2208.74	1134.93	465.137	0.42705	303.004	2208.74	1134.93	465.137
			42750	4.275e-05	0.4275		0.999872	302.965	2208.45	1134.79	465.078	0.4275	302.965	2208.45	1134.79	465.078
			42795	4.2795e-05	0.42795		0.999872	302.926	2208.17	1134.64	465.018	0.42795	302.926	2208.17	1134.64	465.018
			42840	4.284e-05	0.4284		0.999872	302.888	2207.89	1134.5	464.959	0.4284	302.888	2207.89	1134.5	464.959
			42885	4.2885e-05	0.42885		0.999872	302.849	2207.61	1134.36	464.9	0.42885	302.849	2207.61	1134.36	464.9
			42930	4.293e-05	0.4293		0.999872	302.81	2207.33	1134.21	464.84	0.4293	302.81	2207.33	1134.21	464.84
			42975	4.2975e-05	0.42975		0.999872	302.772	2207.05	1134.07	464.781	0.42975	302.772	2207.05	1134.07	464.781
			43020	4.302e-05	0.4302		0.999872	302.733	2206.76	1133.92	464.722	0.4302	302.733	2206.76	1133.92	464.722
			43065	4.3065e-05	0.43065		0.999872	302.694	2206.48	1133.78	464.663	0.43065	302.694	2206.48	1133.78	464.663
			43110	4.311e-05	0.4311		0.999872	302.656	2206.2	1133.63	464.603	0.4311	302.656	2206.2	1133.63	464.603
			43155	4.3155e-05	0.43155		0.999872	302.617	2205.92	1133.49	464.544	0.43155	302.617	2205.92	1133.49	464.544
			43200	4.32e-05	0.432		0.999872	302.579	2205.64	1133.34	464.485	0.432	302.579	2205.64	1133.34	464.485
			43245	4.3245e-05	0.43245		0.999872	302.54	2205.36	1133.2	464.426	0.43245	302.54	2205.36	1133.2	464.426
			43290	4.329e-05	0.4329		0.999872	302.501	2205.08	1133.05	464.366	0.4329	302.501	2205.08	1133.05	464.366
			43335	4.3335e-05	0.43335		0.999872	302.463	2204.8	1132.91	464.307	0.43335	302.463	2204.8	1132.91	464.307
			43380	4.338e-05	0.4338		0.999872	302.424	2204.51	1132.76	464.248	0.4338	302.424	2204.51	1132.76	464.248
			43425	4.3425e-05	0.43425		0.999872	302.386	2204.23	1132.62	464.189	0.43425	302.386	2204.23	1132.62	464.189
			43470	4.347e-05	0.4347		0.999872	302.347	2203.95	1132.48	464.129	0.4347	302.347	2203.95	1132.48	464.129
			43515	4.3515e-05	0.43515		0.999872	302.309	2203.67	1132.33	464.07	0.43515	302.309	2203.67	1132.33	464.07
			43560	4.356e-05	0.4356		0.999872	302.27	2203.39	1132.19	464.011	0.4356	302.27	2203.39	1132.19	464.011
			43605	4.3605e-05	0.43605		0.999872	302.231	2203.11	1132.04	463.952	0.43605	302.231	2203.11	1132.04	463.952
			43650	4.365e-05	0.4365		0.999872	302.193	2202.83	1131.9	463.893	0.4365	302.193	2202.83	1131.9	463.893
			43695	4.3695e-05	0.43695		0.999872	302.154	2202.55	1131.75	463.833	0.43695	302.154	2202.55	1131.75	463.833
			43740	4.374e-05	0.4374		0.999872	302.116	2202.27	1131.61	463.774	0.4374	302.116	2202.27	1131.61	463.774
			43785	4.3785e-05	0.43785		0.999872	302.077	2201.98	1131.46	463.715	0.43785	302.077	2201.98	1131.46	463.715
			43830	4.383e-05	0.4383		0.999872	302.039	2201.7	1131.32	463.656	0.4383	302.039	2201.7	1131.32	463.656
			43875	4.3875e-05	0.43875		0.999872	302	2201.42	1131.18	463.597	0.43875	302	2201.42	1131.18	463.597
			43920	4.392e-05	0.4392		0.999872	301.962	2201.14	1131.03	463.538	0.4392	301.962	2201.14	1131.03	463.538
			43965	4.3965e-05	0.43965		0.999872	301.923	2200.86	1130.89	463.479	0.43965	301.923	2200.86	1130.89	463.479
			44010	4.401e-05	0.4401		0.999872	301.885	2200.58	1130.74	463.419	0.4401	301.885	2200.58	1130.74	463.419
			44055	4.4055e-05	0.44055		0.999872	301.846	2200.3	1130.6	463.36	0.44055	301.846	2200.3	1130.6	463.36
			44100	4.41e-05	0.441		0.999872	301.808	2200.02	1130.45	463.301	0.441	301.808	2200.02	1130.45	463.301
			44145	4.4145e-05	0.44145		0.999872	301.769	2199.74	1130.31	463.242	0.44145	301.769	2199.74	1130.31	463.242
			44190	4.419e-05	0.4419		0.999872	301.731	2199.46	1130.17	463.183	0.4419	301.731	2199.46	1130.17	463.183
			44235	4.4235e-05	0.44235		0.999872	301.692	2199.18	1130.02	463.124	0.44235	301.692	2199.18	1130.02	463.124
			44280	4.428e-05	0.4428		0.999872	301.654	2198.9	1129.88	463.065	0.4428	301.654	2198.9	1129.88	463.065
			44325	4.4325e-05	0.44325		0.999872	301.615	2198.62	1129.73	463.006	0.44325	301.615	2198.62	1129.73	463.006
			44370	4.437e-05	0.4437		0.999872	301.577	2198.34	1129.59	462.947	0.4437	301.577	2198.34	1129.59	462.947
			44415	4.4415e-05	0.44415		0.999872	301.538	2198.05	1129.45	462.888	0.44415	301.538	2198.05	1129.45	462.888
			44460	4.446e-05	0.4446		0.999872	301.5	2197.77	1129.3	462.829	0.4446	301.5	2197.77	1129.3	462.829
			44505	4.4505e-05	0.44505		0.999872	301.461	2197.49	1129.16	462.77	0.44505	301.461	2197.49	1129.16	462.77
			44550	4.455e-05	0.4455		0.999872	301.423	2197.21	1129.01	462.71	0.4455	301.423	2197.21	1129.01	462.71
			44595	4.4595e-05	0.44595		0.999872	301.384	2196.93	1128.87	462.651	0.44595	301.384	2196.93	1128.87	462.651
			44640	4.464e-05	0.4464		0.999872	301.346	2196.65	1128.73	462.592	0.4464	301.346	2196.65	1128.73	462.592
			44685	4.4685e-05	0.44685		0.999872	301.307	2196.37	1128.58	462.533	0.44685	301.307	2196.37	1128.58	462.533
			44730	4.473e-05	0.4473		0.999872	301.269	2196.09	1128.44	462.474	0.4473	301.269	2196.09	1128.44	462.474
			44775	4.4775e-05	0.44775		0.999872	301.231	2195.81	1128.29	462.415	0.44775	301.231	2195.81	1128.29	462.415
			44820	4.482e-05	0.4482		0.999872	301.192	2195.53	1128.15	462.356	0.4482	301.192	2195.53	1128.15	462.356
			44865	4.4865e-05	0.44865		0.999872	301.154	2195.25	1128.01	462.297	0.44865	301.154	2195.25	1128.01	462.297
			44910	4.491e-05	0.4491		0.999872	301.115	2194.97	1127.86	462.238	0.4491	301.115	2194.97	1127.86	462.238
			44955	4.4955e-05	0.44955		0.999872	301.077	2194.69	1127.72	462.18	0.44955	301.077	2194.69	1127.72	462.18
			45000	4.5e-05	0.45		0.999872	301.039	2194.41	1127.57	462.121	0.45	301.039	2194.41	1127.57	462.121
			45045	4.5045e-05	0.45045		0.999872	301	2194.13	1127.43	462.062	0.45045	301	2194.13	1127.43	462.062
			45090	4.509e-05	0.4509		0.999872	300.962	2193.85	1127.29	462.003	0.4509	300.962	2193.85	1127.29	462.003
			45135	4.5135e-05	0.45135		0.999872	300.923	2193.57	1127.14	461.944	0.45135	300.923	2193.57	1127.14	461.944
			45180	4.518e-05	0.4518		0.999872	300.885	2193.29	1127	461.885	0.4518	300.885	2193.29	1127	461.885
			45225	4.5225e-05	0.45225		0.999872	300.847	2193.01	1126.86	461.826	0.45225	300.847	2193.01	1126.86	461.826
			45270	4.527e-05	0.4527		0.999872	300.808	2192.73	1126.71	461.767	0.4527	300.808	2192.73	1126.71	461.767
			45315	4.5315e-05	0.45315		0.999872	300.77	2192.45	1126.57	461.708	0.45315	300.77	2192.45	1126.57	461.708
			45360	4.536e-05	0.4536		0.999872	300.731	2192.17	1126.42	461.649	0.4536	300.731	2192.17	1126.42	461.649
			45405	4.5405e-05	0.45405		0.999872	300.693	2191.89	1126.28	461.59	0.45405	300.693	2191.89	1126.28	461.59
			45450	4.545e-05	0.4545		0.999872	300.655	2191.61	1126.14	461.531	0.4545	300.655	2191.61	1126.14	461.531
			45495	4.5495e-05	0.45495		0.999872	300.616	2191.34	1125.99	461.473	0.45495	300.616	2191.34	1125.99	461.473
			45540	4.554e-05	0.4554		0.999872	300.578	2191.06	1125.85	461.414	0.4554	300.578	2191.06	1125.85	461.414
			45585	4.5585e-05	0.45585		0.999872	300.54	2190.78	1125.71	461.355	0.45585	300.54	2190.78	1125.71	461.355
			45630	4.563e-05	0.4563		0.999872	300.501	2190.5	1125.56	461.296	0.4563	300.501	2190.5	1125.56	461.296
			45675	4.5675e-05	0.45675		0.999872	300.463	2190.22	1125.42	461.237	0.45675	300.463	2190.22	1125.42	461.237
			45720	4.572e-05	0.4572		0.999872	300.425	2189.94	1125.27	461.178	0.4572	300.425	2189.94	1125.27	461.178
			45765	4.5765e-05	0.45765		0.999872	300.386	2189.66	1125.13	461.119	0.45765	300.386	2189.66	1125.13	461.119
			45810	4.581e-05	0.4581		0.999872	300.348	2189.38	1124.99	461.061	0.4581	300.348	2189.38	1124.99	461.061
			45855	4.5855e-05	0.45855		0.999872	300.31	2189.1	1124.84	461.002	0.45855	300.31	2189.1	1124.84	461.002
			45900	4.59e-05	0.459		0.999872	300.271	2188.82	1124.7	460.943	0.459	300.271	2188.82	1124.7	460.943
			45945	4.5945e-05	0.45945		0.999872	300.233	2188.54	1124.56	460.884	0.45945	300.233	2188.54	1124.56	460.884
			45990	4.599e-05	0.4599		0.999872	300.195	2188.26	1124.41	460.825	0.4599	300.195	2188.26	1124.41	460.825
			46035	4.6035e-05	0.46035		0.999872	300.157	2187.98	1124.27	460.767	0.46035	300.157	2187.98	1124.27	460.767
			46080	4.608e-05	0.4608		0.999872	300.118	2187.7	1124.13	460.708	0.4608	300.118	2187.7	1124.13	460.708
			46125	4.6125e-05	0.46125		0.999872	300.08	2187.43	1123.98	460.649	0.46125	300.08	2187.43	1123.98	460.649
			46170	4.617e-05	0.4617		0.999872	300.042	2187.15	1123.84	460.59	0.4617	300.042	2187.15	1123.84	460.59
			46215	4.6215e-05	0.46215		0.999872	300.003	2186.87	1123.7	460.532	0.46215	300.003	2186.87	1123.7	460.532
			46260	4.626e-05	0.4626		0.999872	299.965	2186.59	1123.55	460.473	0.4626	299.965	2186.59	1123.55	460.473
			46305	4.6305e-05	0.46305		0.999872	299.927	2186.31	1123.41	460.414	0.46305	299.927	2186.31	1123.41	460.414
			46350	4.635e-05	0.4635		0.999872	299.889	2186.03	1123.27	460.355	0.4635	299.889	2186.03	1123.27	460.355
			46395	4.6395e-05	0.46395		0.999872	299.85	2185.75	1123.12	460.297	0.46395	299.85	2185.75	1123.12	460.297
			46440	4.644e-05	0.4644		0.999872	299.812	2185.47	1122.98	460.238	0.4644	299.812	2185.47	1122.98	460.238
			46485	4.6485e-05	0.46485		0.999872	299.774	2185.19	1122.84	460.179	0.46485	299.774	2185.19	1122.84	460.179
			46530	4.653e-05	0.4653		0.999872	299.736	2184.91	1122.69	460.12	0.4653	299.736	2184.91	1122.69	460.12
			46575	4.6575e-05	0.46575		0.999872	299.697	2184.64	1122.55	460.062	0.46575	299.697	2184.64	1122.55	460.062
			46620	4.662e-05	0.4662		0.999872	299.659	2184.36	1122.41	460.003	0.4662	299.659	2184.36	1122.41	460.003
			46665	4.6665e-05	0.46665		0.999872	299.621	2184.08	1122.26	459.944	0.46665	299.621	2184.08	1122.26	459.944
			46710	4.671e-05	0.4671		0.999872	299.583	2183.8	1122.12	459.886	0.4671	299.583	2183.8	1122.12	459.886
			46755	4.6755e-05	0.46755		0.999872	299.545	2183.52	1121.98	459.827	0.46755	299.545	2183.52	1121.98	459.827
			46800	4.68e-05	0.468		0.999872	299.506	2183.24	1121.83	459.768	0.468	299.506	2183.24	1121.83	459.768
			46845	4.6845e-05	0.46845		0.999872	299.468	2182.96	1121.69	459.71	0.46845	299.468	2182.96	1121.69	459.71
			46890	4.689e-05	0.4689		0.999872	299.43	2182.69	1121.55	459.651	0.4689	299.43	2182.69	1121.55	459.651
			46935	4.6935e-05	0.46935		0.999872	299.392	2182.41	1121.41	459.592	0.46935	299.392	2182.41	1121.41	459.592
			46980	4.698e-05	0.4698		0.999872	299.353	2182.13	1121.26	459.534	0.4698	299.353	2182.13	1121.26	459.534
			47025	4.7025e-05	0.47025		0.999872	299.315	2181.85	1121.12	459.475	0.47025	299.315	2181.85	1121.12	459.475
			47070	4.707e-05	0.4707		0.999872	299.277	2181.57	1120.98	459.417	0.4707	299.277	2181.57	1120.98	459.417
			47115	4.7115e-05	0.47115		0.999872	299.239	2181.29	1120.83	459.358	0.47115	299.239	2181.29	1120.83	459.358
			47160	4.716e-05	0.4716		0.999872	299.201	2181.02	1120.69	459.299	0.4716	299.201	2181.02	1120.69	459.299
			47205	4.7205e-05	0.47205		0.999872	299.163	2180.74	1120.55	459.241	0.47205	299.163	2180.74	1120.55	459.241
			47250	4.725e-05	0.4725		0.999872	299.124	2180.46	1120.4	459.182	0.4725	299.124	2180.46	1120.4	459.182
			47295	4.7295e-05	0.47295		0.999872	299.086	2180.18	1120.26	459.124	0.47295	299.086	2180.18	1120.26	459.124
			47340	4.734e-05	0.4734		0.999872	299.048	2179.9	1120.12	459.065	0.4734	299.048	2179.9	1120.12	459.065
			47385	4.7385e-05	0.47385		0.999872	299.01	2179.63	1119.98	459.007	0.47385	299.01	2179.63	1119.98	459.007
			47430	4.743e-05	0.4743		0.999872	298.972	2179.35	1119.83	458.948	0.4743	298.972	2179.35	1119.83	458.948
			47475	4.7475e-05	0.47475		0.999872	298.934	2179.07	1119.69	458.889	0.47475	298.934	2179.07	1119.69	458.889
			47520	4.752e-05	0.4752		0.999872	298.896	2178.79	1119.55	458.831	0.4752	298.896	2178.79	1119.55	458.831
			47565	4.7565e-05	0.47565		0.999872	298.857	2178.51	1119.4	458.772	0.47565	298.857	2178.51	1119.4	458.772
			47610	4.761e-05	0.4761		0.999872	298.819	2178.24	1119.26	458.714	0.4761	298.819	2178.24	1119.26	458.714
			47655	4.7655e-05	0.47655		0.999872	298.781	2177.96	1119.12	458.655	0.47655	298.781	2177.96	1119.12	458.655
			47700	4.77e-05	0.477		0.999872	298.743	2177.68	1118.98	458.597	0.477	298.743	2177.68	1118.98	458.597
			47745	4.7745e-05	0.47745		0.999872	298.705	2177.4	1118.83	458.538	0.47745	298.705	2177.4	1118.83	458.538
			47790	4.779e-05	0.4779		0.999872	298.667	2177.12	1118.69	458.48	0.4779	298.667	2177.12	1118.69	458.48
			47835	4.7835e-05	0.47835		0.999872	298.629	2176.85	1118.55	458.421	0.47835	298.629	2176.85	1118.55	458.421
			47880	4.788e-05	0.4788		0.999872	298.591	2176.57	1118.41	458.363	0.4788	298.591	2176.57	1118.41	458.363
			47925	4.7925e-05	0.47925		0.999872	298.553	2176.29	1118.26	458.304	0.47925	298.553	2176.29	1118.26	458.304
			47970	4.797e-05	0.4797		0.999872	298.515	2176.01	1118.12	458.246	0.4797	298.515	2176.01	1118.12	458.246
			48015	4.8015e-05	0.48015		0.999872	298.476	2175.74	1117.98	458.187	0.48015	298.476	2175.74	1117.98	458.187
			48060	4.806e-05	0.4806		0.999872	298.438	2175.46	1117.83	458.129	0.4806	298.438	2175.46	1117.83	458.129
			48105	4.8105e-05	0.48105		0.999872	298.4	2175.18	1117.69	458.071	0.48105	298.4	2175.18	1117.69	458.071
			48150	4.815e-05	0.4815		0.999872	298.362	2174.9	1117.55	458.012	0.4815	298.362	2174.9	1117.55	458.012
			48195	4.8195e-05	0.48195		0.999872	298.324	2174.63	1117.41	457.954	0.48195	298.324	2174.63	1117.41	457.954
			48240	4.824e-05	0.4824		0.999872	298.286	2174.35	1117.26	457.895	0.4824	298.286	2174.35	1117.26	457.895
			48285	4.8285e-05	0.48285		0.999872	298.248	2174.07	1117.12	457.837	0.48285	298.248	2174.07	1117.12	457.837
			48330	4.833e-05	0.4833		0.999872	298.21	2173.79	1116.98	457.779	0.4833	298.21	2173.79	1116.98	457.779
			48375	4.8375e-05	0.48375		0.999872	298.172	2173.52	1116.84	457.72	0.48375	298.172	2173.52	1116.84	457.72
			48420	4.842e-05	0.4842		0.999872	298.134	2173.24	1116.69	457.662	0.4842	298.134	2173.24	1116.69	457.662
			48465	4.8465e-05	0.48465		0.999872	298.096	2172.96	1116.55	457.603	0.48465	298.096	2172.96	1116.55	457.603
			48510	4.851e-05	0.4851		0.999872	298.058	2172.69	1116.41	457.545	0.4851	298.058	2172.69	1116.41	457.545
			48555	4.8555e-05	0.48555		0.999872	298.02	2172.41	1116.27	457.487	0.48555	298.02	2172.41	1116.27	457.487
			48600	4.86e-05	0.486		0.999872	297.982	2172.13	1116.12	457.428	0.486	297.982	2172.13	1116.12	457.428
			48645	4.8645e-05	0.48645		0.999872	297.944	2171.85	1115.98	457.37	0.48645	297.944	2171.85	1115.98	457.37
			48690	4.869e-05	0.4869		0.999872	297.906	2171.58	1115.84	457.312	0.4869	297.906	2171.58	1115.84	457.312
			48735	4.8735e-05	0.48735		0.999872	297.868	2171.3	1115.7	457.253	0.48735	297.868	2171.3	1115.7	457.253
			48780	4.878e-05	0.4878		0.999872	297.83	2171.02	1115.56	457.195	0.4878	297.83	2171.02	1115.56	457.195
			48825	4.8825e-05	0.48825		0.999872	297.792	2170.75	1115.41	457.137	0.48825	297.792	2170.75	1115.41	457.137
			48870	4.887e-05	0.4887		0.999872	297.754	2170.47	1115.27	457.078	0.4887	297.754	2170.47	1115.27	457.078
			48915	4.8915e-05	0.48915		0.999872	297.716	2170.19	1115.13	457.02	0.48915	297.716	2170.19	1115.13	457.02
			48960	4.896e-05	0.4896		0.999872	297.678	2169.92	1114.99	456.962	0.4896	297.678	2169.92	1114.99	456.962
			49005	4.9005e-05	0.49005		0.999872	297.64	2169.64	1114.84	456.903	0.49005	297.64	2169.64	1114.84	456.903
			49050	4.905e-05	0.4905		0.999872	297.602	2169.36	1114.7	456.845	0.4905	297.602	2169.36	1114.7	456.845
			49095	4.9095e-05	0.49095		0.999872	297.564	2169.08	1114.56	456.787	0.49095	297.564	2169.08	1114.56	456.787
			49140	4.914e-05	0.4914		0.999872	297.526	2168.81	1114.42	456.729	0.4914	297.526	2168.81	1114.42	456.729
			49185	4.9185e-05	0.49185		0.999872	297.488	2168.53	1114.28	456.67	0.49185	297.488	2168.53	1114.28	456.67
			49230	4.923e-05	0.4923		0.999872	297.45	2168.25	1114.13	456.612	0.4923	297.45	2168.25	1114.13	456.612
			49275	4.9275e-05	0.49275		0.999872	297.412	2167.98	1113.99	456.554	0.49275	297.412	2167.98	1113.99	456.554
			49320	4.932e-05	0.4932		0.999872	297.374	2167.7	1113.85	456.496	0.4932	297.374	2167.7	1113.85	456.496
			49365	4.9365e-05	0.49365		0.999872	297.336	2167.43	1113.71	456.437	0.49365	297.336	2167.43	1113.71	456.437
			49410	4.941e-05	0.4941		0.999872	297.298	2167.15	1113.56	456.379	0.4941	297.298	2167.15	1113.56	456.379
			49455	4.9455e-05	0.49455		0.999872	297.26	2166.87	1113.42	456.321	0.49455	297.26	2166.87	1113.42	456.321
			49500	4.95e-05	0.495		0.999872	297.223	2166.6	1113.28	456.263	0.495	297.223	2166.6	1113.28	456.263
			49545	4.9545e-05	0.49545		0.999872	297.185	2166.32	1113.14	456.204	0.49545	297.185	2166.32	1113.14	456.204
			49590	4.959e-05	0.4959		0.999872	297.147	2166.04	1113	456.146	0.4959	297.147	2166.04	1113	456.146
			49635	4.9635e-05	0.49635		0.999872	297.109	2165.77	1112.85	456.088	0.49635	297.109	2165.77	1112.85	456.088
			49680	4.968e-05	0.4968		0.999872	297.071	2165.49	1112.71	456.03	0.4968	297.071	2165.49	1112.71	456.03
			49725	4.9725e-05	0.49725		0.999872	297.033	2165.21	1112.57	455.972	0.49725	297.033	2165.21	1112.57	455.972
			49770	4.977e-05	0.4977		0.999872	296.995	2164.94	1112.43	455.914	0.4977	296.995	2164.94	1112.43	455.914
			49815	4.9815e-05	0.49815		0.999872	296.957	2164.66	1112.29	455.855	0.49815	296.957	2164.66	1112.29	455.855
			49860	4.986e-05	0.4986		0.999872	296.919	2164.39	1112.15	455.797	0.4986	296.919	2164.39	1112.15	455.797
			49905	4.9905e-05	0.49905		0.999872	296.881	2164.11	1112	455.739	0.49905	296.881	2164.11	1112	455.739
			49950	4.995e-05	0.4995		0.999872	296.844	2163.83	1111.86	455.681	0.4995	296.844	2163.83	1111.86	455.681
			49995	4.9995e-05	0.49995		0.999872	296.806	2163.56	1111.72	455.623	0.49995	296.806	2163.56	1111.72	455.623
			50040	5.004e-05	0.5004		0.999872	296.768	2163.28	1111.58	455.565	0.5004	296.768	2163.28	1111.58	455.565
			50085	5.0085e-05	0.50085		0.999872	296.73	2163.01	1111.44	455.507	0.50085	296.73	2163.01	1111.44	455.507
			50130	5.013e-05	0.5013		0.999872	296.692	2162.73	1111.29	455.448	0.5013	296.692	2162.73	1111.29	455.448
			50175	5.0175e-05	0.50175		0.999872	296.654	2162.45	1111.15	455.39	0.50175	296.654	2162.45	1111.15	455.39
			50220	5.022e-05	0.5022		0.999872	296.616	2162.18	1111.01	455.332	0.5022	296.616	2162.18	1111.01	455.332
			50265	5.0265e-05	0.50265		0.999872	296.579	2161.9	1110.87	455.274	0.50265	296.579	2161.9	1110.87	455.274
			50310	5.031e-05	0.5031		0.999872	296.541	2161.63	1110.73	455.216	0.5031	296.541	2161.63	1110.73	455.216
			50355	5.0355e-05	0.50355		0.999872	296.503	2161.35	1110.59	455.158	0.50355	296.503	2161.35	1110.59	455.158
			50400	5.04e-05	0.504		0.999872	296.465	2161.07	1110.44	455.1	0.504	296.465	2161.07	1110.44	455.1
			50445	5.0445e-05	0.50445		0.999872	296.427	2160.8	1110.3	455.042	0.50445	296.427	2160.8	1110.3	455.042
			50490	5.049e-05	0.5049		0.999872	296.39	2160.52	1110.16	454.984	0.5049	296.39	2160.52	1110.16	454.984
			50535	5.0535e-05	0.50535		0.999872	296.352	2160.25	1110.02	454.926	0.50535	296.352	2160.25	1110.02	454.926
			50580	5.058e-05	0.5058		0.999872	296.314	2159.97	1109.88	454.868	0.5058	296.314	2159.97	1109.88	454.868
			50625	5.0625e-05	0.50625		0.999872	296.276	2159.7	1109.74	454.81	0.50625	296.276	2159.7	1109.74	454.81
			50670	5.067e-05	0.5067		0.999872	296.238	2159.42	1109.59	454.752	0.5067	296.238	2159.42	1109.59	454.752
			50715	5.0715e-05	0.50715		0.999872	296.201	2159.15	1109.45	454.694	0.50715	296.201	2159.15	1109.45	454.694
			50760	5.076e-05	0.5076		0.999872	296.163	2158.87	1109.31	454.636	0.5076	296.163	2158.87	1109.31	454.636
			50805	5.0805e-05	0.50805		0.999872	296.125	2158.59	1109.17	454.578	0.50805	296.125	2158.59	1109.17	454.578
			50850	5.085e-05	0.5085		0.999872	296.087	2158.32	1109.03	454.52	0.5085	296.087	2158.32	1109.03	454.52
			50895	5.0895e-05	0.50895		0.999872	296.049	2158.04	1108.89	454.462	0.50895	296.049	2158.04	1108.89	454.462
			50940	5.094e-05	0.5094		0.999872	296.012	2157.77	1108.75	454.404	0.5094	296.012	2157.77	1108.75	454.404
			50985	5.0985e-05	0.50985		0.999872	295.974	2157.49	1108.6	454.346	0.50985	295.974	2157.49	1108.6	454.346
			51030	5.103e-05	0.5103		0.999872	295.936	2157.22	1108.46	454.288	0.5103	295.936	2157.22	1108.46	454.288
			51075	5.1075e-05	0.51075		0.999872	295.898	2156.94	1108.32	454.23	0.51075	295.898	2156.94	1108.32	454.23
			51120	5.112e-05	0.5112		0.999872	295.861	2156.67	1108.18	454.172	0.5112	295.861	2156.67	1108.18	454.172
			51165	5.1165e-05	0.51165		0.999872	295.823	2156.39	1108.04	454.114	0.51165	295.823	2156.39	1108.04	454.114
			51210	5.121e-05	0.5121		0.999872	295.785	2156.12	1107.9	454.056	0.5121	295.785	2156.12	1107.9	454.056
			51255	5.1255e-05	0.51255		0.999872	295.747	2155.84	1107.76	453.998	0.51255	295.747	2155.84	1107.76	453.998
			51300	5.13e-05	0.513		0.999872	295.71	2155.57	1107.61	453.94	0.513	295.71	2155.57	1107.61	453.94
			51345	5.1345e-05	0.51345		0.999872	295.672	2155.29	1107.47	453.882	0.51345	295.672	2155.29	1107.47	453.882
			51390	5.139e-05	0.5139		0.999872	295.634	2155.02	1107.33	453.824	0.5139	295.634	2155.02	1107.33	453.824
			51435	5.1435e-05	0.51435		0.999872	295.597	2154.74	1107.19	453.767	0.51435	295.597	2154.74	1107.19	453.767
			51480	5.148e-05	0.5148		0.999872	295.559	2154.47	1107.05	453.709	0.5148	295.559	2154.47	1107.05	453.709
			51525	5.1525e-05	0.51525		0.999872	295.521	2154.19	1106.91	453.651	0.51525	295.521	2154.19	1106.91	453.651
			51570	5.157e-05	0.5157		0.999872	295.483	2153.92	1106.77	453.593	0.5157	295.483	2153.92	1106.77	453.593
			51615	5.1615e-05	0.51615		0.999872	295.446	2153.64	1106.63	453.535	0.51615	295.446	2153.64	1106.63	453.535
			51660	5.166e-05	0.5166		0.999872	295.408	2153.37	1106.48	453.477	0.5166	295.408	2153.37	1106.48	453.477
			51705	5.1705e-05	0.51705		0.999872	295.37	2153.09	1106.34	453.419	0.51705	295.37	2153.09	1106.34	453.419
			51750	5.175e-05	0.5175		0.999872	295.333	2152.82	1106.2	453.362	0.5175	295.333	2152.82	1106.2	453.362
			51795	5.1795e-05	0.51795		0.999872	295.295	2152.55	1106.06	453.304	0.51795	295.295	2152.55	1106.06	453.304
			51840	5.184e-05	0.5184		0.999872	295.257	2152.27	1105.92	453.246	0.5184	295.257	2152.27	1105.92	453.246
			51885	5.1885e-05	0.51885		0.999872	295.22	2152	1105.78	453.188	0.51885	295.22	2152	1105.78	453.188
			51930	5.193e-05	0.5193		0.999872	295.182	2151.72	1105.64	453.13	0.5193	295.182	2151.72	1105.64	453.13
			51975	5.1975e-05	0.51975		0.999872	295.144	2151.45	1105.5	453.072	0.51975	295.144	2151.45	1105.5	453.072
			52020	5.202e-05	0.5202		0.999872	295.107	2151.17	1105.36	453.015	0.5202	295.107	2151.17	1105.36	453.015
			52065	5.2065e-05	0.52065		0.999872	295.069	2150.9	1105.21	452.957	0.52065	295.069	2150.9	1105.21	452.957
			52110	5.211e-05	0.5211		0.999872	295.031	2150.62	1105.07	452.899	0.5211	295.031	2150.62	1105.07	452.899
			52155	5.2155e-05	0.52155		0.999872	294.994	2150.35	1104.93	452.841	0.52155	294.994	2150.35	1104.93	452.841
			52200	5.22e-05	0.522		0.999872	294.956	2150.08	1104.79	452.784	0.522	294.956	2150.08	1104.79	452.784
			52245	5.2245e-05	0.52245		0.999872	294.919	2149.8	1104.65	452.726	0.52245	294.919	2149.8	1104.65	452.726
			52290	5.229e-05	0.5229		0.999872	294.881	2149.53	1104.51	452.668	0.5229	294.881	2149.53	1104.51	452.668
			52335	5.2335e-05	0.52335		0.999872	294.843	2149.25	1104.37	452.61	0.52335	294.843	2149.25	1104.37	452.61
			52380	5.238e-05	0.5238		0.999872	294.806	2148.98	1104.23	452.553	0.5238	294.806	2148.98	1104.23	452.553
			52425	5.2425e-05	0.52425		0.999872	294.768	2148.7	1104.09	452.495	0.52425	294.768	2148.7	1104.09	452.495
			52470	5.247e-05	0.5247		0.999872	294.73	2148.43	1103.95	452.437	0.5247	294.73	2148.43	1103.95	452.437
			52515	5.2515e-05	0.52515		0.999872	294.693	2148.16	1103.81	452.379	0.52515	294.693	2148.16	1103.81	452.379
			52560	5.256e-05	0.5256		0.999872	294.655	2147.88	1103.66	452.322	0.5256	294.655	2147.88	1103.66	452.322
			52605	5.2605e-05	0.52605		0.999872	294.618	2147.61	1103.52	452.264	0.52605	294.618	2147.61	1103.52	452.264
			52650	5.265e-05	0.5265		0.999872	294.58	2147.33	1103.38	452.206	0.5265	294.58	2147.33	1103.38	452.206
			52695	5.2695e-05	0.52695		0.999872	294.543	2147.06	1103.24	452.149	0.52695	294.543	2147.06	1103.24	452.149
			52740	5.274e-05	0.5274		0.999872	294.505	2146.79	1103.1	452.091	0.5274	294.505	2146.79	1103.1	452.091
			52785	5.2785e-05	0.52785		0.999872	294.467	2146.51	1102.96	452.033	0.52785	294.467	2146.51	1102.96	452.033
			52830	5.283e-05	0.5283		0.999872	294.43	2146.24	1102.82	451.976	0.5283	294.43	2146.24	1102.82	451.976
			52875	5.2875e-05	0.52875		0.999872	294.392	2145.96	1102.68	451.918	0.52875	294.392	2145.96	1102.68	451.918
			52920	5.292e-05	0.5292		0.999872	294.355	2145.69	1102.54	451.86	0.5292	294.355	2145.69	1102.54	451.86
			52965	5.2965e-05	0.52965		0.999872	294.317	2145.42	1102.4	451.803	0.52965	294.317	2145.42	1102.4	451.803
			53010	5.301e-05	0.5301		0.999872	294.28	2145.14	1102.26	451.745	0.5301	294.28	2145.14	1102.26	451.745
			53055	5.3055e-05	0.53055		0.999872	294.242	2144.87	1102.12	451.687	0.53055	294.242	2144.87	1102.12	451.687
			53100	5.31e-05	0.531		0.999872	294.205	2144.6	1101.98	451.63	0.531	294.205	2144.6	1101.98	451.63
			53145	5.3145e-05	0.53145		0.999872	294.167	2144.32	1101.84	451.572	0.53145	294.167	2144.32	1101.84	451.572
			53190	5.319e-05	0.5319		0.999872	294.129	2144.05	1101.7	451.515	0.5319	294.129	2144.05	1101.7	451.515
			53235	5.3235e-05	0.53235		0.999872	294.092	2143.78	1101.56	451.457	0.53235	294.092	2143.78	1101.56	451.457
			53280	5.328e-05	0.5328		0.999872	294.054	2143.5	1101.41	451.399	0.5328	294.054	2143.5	1101.41	451.399
			53325	5.3325e-05	0.53325		0.999872	294.017	2143.23	1101.27	451.342	0.53325	294.017	2143.23	1101.27	451.342
			53370	5.337e-05	0.5337		0.999872	293.979	2142.96	1101.13	451.284	0.5337	293.979	2142.96	1101.13	451.284
			53415	5.3415e-05	0.53415		0.999872	293.942	2142.68	1100.99	451.227	0.53415	293.942	2142.68	1100.99	451.227
			53460	5.346e-05	0.5346		0.999872	293.904	2142.41	1100.85	451.169	0.5346	293.904	2142.41	1100.85	451.169
			53505	5.3505e-05	0.53505		0.999872	293.867	2142.14	1100.71	451.112	0.53505	293.867	2142.14	1100.71	451.112
			53550	5.355e-05	0.5355		0.999872	293.829	2141.86	1100.57	451.054	0.5355	293.829	2141.86	1100.57	451.054
			53595	5.3595e-05	0.53595		0.999872	293.792	2141.59	1100.43	450.996	0.53595	293.792	2141.59	1100.43	450.996
			53640	5.364e-05	0.5364		0.999872	293.755	2141.32	1100.29	450.939	0.5364	293.755	2141.32	1100.29	450.939
			53685	5.3685e-05	0.53685		0.999872	293.717	2141.04	1100.15	450.881	0.53685	293.717	2141.04	1100.15	450.881
			53730	5.373e-05	0.5373		0.999872	293.68	2140.77	1100.01	450.824	0.5373	293.68	2140.77	1100.01	450.824
			53775	5.3775e-05	0.53775		0.999872	293.642	2140.5	1099.87	450.766	0.53775	293.642	2140.5	1099.87	450.766
			53820	5.382e-05	0.5382		0.999872	293.605	2140.22	1099.73	450.709	0.5382	293.605	2140.22	1099.73	450.709
			53865	5.3865e-05	0.53865		0.999872	293.567	2139.95	1099.59	450.651	0.53865	293.567	2139.95	1099.59	450.651
			53910	5.391e-05	0.5391		0.999872	293.53	2139.68	1099.45	450.594	0.5391	293.53	2139.68	1099.45	450.594
			53955	5.3955e-05	0.53955		0.999872	293.492	2139.4	1099.31	450.536	0.53955	293.492	2139.4	1099.31	450.536
			54000	5.4e-05	0.54		0.999872	293.455	2139.13	1099.17	450.479	0.54	293.455	2139.13	1099.17	450.479
			54045	5.4045e-05	0.54045		0.999872	293.417	2138.86	1099.03	450.421	0.54045	293.417	2138.86	1099.03	450.421
			54090	5.409e-05	0.5409		0.999872	293.38	2138.59	1098.89	450.364	0.5409	293.38	2138.59	1098.89	450.364
			54135	5.4135e-05	0.54135		0.999872	293.343	2138.31	1098.75	450.307	0.54135	293.343	2138.31	1098.75	450.307
			54180	5.418e-05	0.5418		0.999872	293.305	2138.04	1098.61	450.249	0.5418	293.305	2138.04	1098.61	450.249
			54225	5.4225e-05	0.54225		0.999872	293.268	2137.77	1098.47	450.192	0.54225	293.268	2137.77	1098.47	450.192
			54270	5.427e-05	0.5427		0.999872	293.23	2137.49	1098.33	450.134	0.5427	293.23	2137.49	1098.33	450.134
			54315	5.4315e-05	0.54315		0.999872	293.193	2137.22	1098.19	450.077	0.54315	293.193	2137.22	1098.19	450.077
			54360	5.436e-05	0.5436		0.999872	293.156	2136.95	1098.05	450.019	0.5436	293.156	2136.95	1098.05	450.019
			54405	5.4405e-05	0.54405		0.999872	293.118	2136.68	1097.91	449.962	0.54405	293.118	2136.68	1097.91	449.962
			54450	5.445e-05	0.5445		0.999872	293.081	2136.4	1097.77	449.905	0.5445	293.081	2136.4	1097.77	449.905
			54495	5.4495e-05	0.54495		0.999872	293.043	2136.13	1097.63	449.847	0.54495	293.043	2136.13	1097.63	449.847
			54540	5.454e-05	0.5454		0.999872	293.006	2135.86	1097.49	449.79	0.5454	293.006	2135.86	1097.49	449.79
			54585	5.4585e-05	0.54585		0.999872	292.969	2135.59	1097.35	449.732	0.54585	292.969	2135.59	1097.35	449.732
			54630	5.463e-05	0.5463		0.999872	292.931	2135.31	1097.21	449.675	0.5463	292.931	2135.31	1097.21	449.675
			54675	5.4675e-05	0.54675		0.999872	292.894	2135.04	1097.07	449.618	0.54675	292.894	2135.04	1097.07	449.618
			54720	5.472e-05	0.5472		0.999872	292.856	2134.77	1096.93	449.56	0.5472	292.856	2134.77	1096.93	449.56
			54765	5.4765e-05	0.54765		0.999872	292.819	2134.5	1096.79	449.503	0.54765	292.819	2134.5	1096.79	449.503
			54810	5.481e-05	0.5481		0.999872	292.782	2134.23	1096.65	449.446	0.5481	292.782	2134.23	1096.65	449.446
			54855	5.4855e-05	0.54855		0.999872	292.744	2133.95	1096.51	449.388	0.54855	292.744	2133.95	1096.51	449.388
			54900	5.49e-05	0.549		0.999872	292.707	2133.68	1096.37	449.331	0.549	292.707	2133.68	1096.37	449.331
			54945	5.4945e-05	0.54945		0.999872	292.67	2133.41	1096.23	449.274	0.54945	292.67	2133.41	1096.23	449.274
			54990	5.499e-05	0.5499		0.999872	292.632	2133.14	1096.09	449.216	0.5499	292.632	2133.14	1096.09	449.216
			55035	5.5035e-05	0.55035		0.999872	292.595	2132.86	1095.95	449.159	0.55035	292.595	2132.86	1095.95	449.159
			55080	5.508e-05	0.5508		0.999872	292.558	2132.59	1095.81	449.102	0.5508	292.558	2132.59	1095.81	449.102
			55125	5.5125e-05	0.55125		0.999872	292.52	2132.32	1095.67	449.045	0.55125	292.52	2132.32	1095.67	449.045
			55170	5.517e-05	0.5517		0.999872	292.483	2132.05	1095.53	448.987	0.5517	292.483	2132.05	1095.53	448.987
			55215	5.5215e-05	0.55215		0.999872	292.446	2131.78	1095.39	448.93	0.55215	292.446	2131.78	1095.39	448.93
			55260	5.526e-05	0.5526		0.999872	292.409	2131.5	1095.25	448.873	0.5526	292.409	2131.5	1095.25	448.873
			55305	5.5305e-05	0.55305		0.999872	292.371	2131.23	1095.11	448.815	0.55305	292.371	2131.23	1095.11	448.815
			55350	5.535e-05	0.5535		0.999872	292.334	2130.96	1094.97	448.758	0.5535	292.334	2130.96	1094.97	448.758
			55395	5.5395e-05	0.55395		0.999872	292.297	2130.69	1094.83	448.701	0.55395	292.297	2130.69	1094.83	448.701
			55440	5.544e-05	0.5544		0.999872	292.259	2130.42	1094.69	448.644	0.5544	292.259	2130.42	1094.69	448.644
			55485	5.5485e-05	0.55485		0.999872	292.222	2130.14	1094.55	448.586	0.55485	292.222	2130.14	1094.55	448.586
			55530	5.553e-05	0.5553		0.999872	292.185	2129.87	1094.41	448.529	0.5553	292.185	2129.87	1094.41	448.529
			55575	5.5575e-05	0.55575		0.999872	292.147	2129.6	1094.27	448.472	0.55575	292.147	2129.6	1094.27	448.472
			55620	5.562e-05	0.5562		0.999872	292.11	2129.33	1094.13	448.415	0.5562	292.11	2129.33	1094.13	448.415
			55665	5.5665e-05	0.55665		0.999872	292.073	2129.06	1093.99	448.358	0.55665	292.073	2129.06	1093.99	448.358
			55710	5.571e-05	0.5571		0.999872	292.036	2128.79	1093.85	448.3	0.5571	292.036	2128.79	1093.85	448.3
			55755	5.5755e-05	0.55755		0.999872	291.998	2128.52	1093.71	448.243	0.55755	291.998	2128.52	1093.71	448.243
			55800	5.58e-05	0.558		0.999872	291.961	2128.24	1093.57	448.186	0.558	291.961	2128.24	1093.57	448.186
			55845	5.5845e-05	0.55845		0.999872	291.924	2127.97	1093.43	448.129	0.55845	291.924	2127.97	1093.43	448.129
			55890	5.589e-05	0.5589		0.999872	291.887	2127.7	1093.29	448.072	0.5589	291.887	2127.7	1093.29	448.072
			55935	5.5935e-05	0.55935		0.999872	291.849	2127.43	1093.16	448.015	0.55935	291.849	2127.43	1093.16	448.015
			55980	5.598e-05	0.5598		0.999872	291.812	2127.16	1093.02	447.957	0.5598	291.812	2127.16	1093.02	447.957
			56025	5.6025e-05	0.56025		0.999872	291.775	2126.89	1092.88	447.9	0.56025	291.775	2126.89	1092.88	447.9
			56070	5.607e-05	0.5607		0.999872	291.738	2126.62	1092.74	447.843	0.5607	291.738	2126.62	1092.74	447.843
			56115	5.6115e-05	0.56115		0.999872	291.701	2126.34	1092.6	447.786	0.56115	291.701	2126.34	1092.6	447.786
			56160	5.616e-05	0.5616		0.999872	291.663	2126.07	1092.46	447.729	0.5616	291.663	2126.07	1092.46	447.729
			56205	5.6205e-05	0.56205		0.999872	291.626	2125.8	1092.32	447.672	0.56205	291.626	2125.8	1092.32	447.672
			56250	5.625e-05	0.5625		0.999872	291.589	2125.53	1092.18	447.615	0.5625	291.589	2125.53	1092.18	447.615
			56295	5.6295e-05	0.56295		0.999872	291.552	2125.26	1092.04	447.558	0.56295	291.552	2125.26	1092.04	447.558
			56340	5.634e-05	0.5634		0.999872	291.515	2124.99	1091.9	447.5	0.5634	291.515	2124.99	1091.9	447.5
			56385	5.6385e-05	0.56385		0.999872	291.477	2124.72	1091.76	447.443	0.56385	291.477	2124.72	1091.76	447.443
			56430	5.643e-05	0.5643		0.999872	291.44	2124.45	1091.62	447.386	0.5643	291.44	2124.45	1091.62	447.386
			56475	5.6475e-05	0.56475		0.999872	291.403	2124.17	1091.48	447.329	0.56475	291.403	2124.17	1091.48	447.329
			56520	5.652e-05	0.5652		0.999872	291.366	2123.9	1091.34	447.272	0.5652	291.366	2123.9	1091.34	447.272
			56565	5.6565e-05	0.56565		0.999872	291.329	2123.63	1091.2	447.215	0.56565	291.329	2123.63	1091.2	447.215
			56610	5.661e-05	0.5661		0.999872	291.292	2123.36	1091.07	447.158	0.5661	291.292	2123.36	1091.07	447.158
			56655	5.6655e-05	0.56655		0.999872	291.254	2123.09	1090.93	447.101	0.56655	291.254	2123.09	1090.93	447.101
			56700	5.67e-05	0.567		0.999872	291.217	2122.82	1090.79	447.044	0.567	291.217	2122.82	1090.79	447.044
			56745	5.6745e-05	0.56745		0.999872	291.18	2122.55	1090.65	446.987	0.56745	291.18	2122.55	1090.65	446.987
			56790	5.679e-05	0.5679		0.999872	291.143	2122.28	1090.51	446.93	0.5679	291.143	2122.28	1090.51	446.93
			56835	5.6835e-05	0.56835		0.999872	291.106	2122.01	1090.37	446.873	0.56835	291.106	2122.01	1090.37	446.873
			56880	5.688e-05	0.5688		0.999872	291.069	2121.74	1090.23	446.816	0.5688	291.069	2121.74	1090.23	446.816
			56925	5.6925e-05	0.56925		0.999872	291.032	2121.47	1090.09	446.759	0.56925	291.032	2121.47	1090.09	446.759
			56970	5.697e-05	0.5697		0.999872	290.994	2121.2	1089.95	446.702	0.5697	290.994	2121.2	1089.95	446.702
			57015	5.7015e-05	0.57015		0.999872	290.957	2120.93	1089.81	446.645	0.57015	290.957	2120.93	1089.81	446.645
			57060	5.706e-05	0.5706		0.999872	290.92	2120.65	1089.67	446.588	0.5706	290.92	2120.65	1089.67	446.588
			57105	5.7105e-05	0.57105		0.999872	290.883	2120.38	1089.54	446.531	0.57105	290.883	2120.38	1089.54	446.531
			57150	5.715e-05	0.5715		0.999872	290.846	2120.11	1089.4	446.474	0.5715	290.846	2120.11	1089.4	446.474
			57195	5.7195e-05	0.57195		0.999872	290.809	2119.84	1089.26	446.417	0.57195	290.809	2119.84	1089.26	446.417
			57240	5.724e-05	0.5724		0.999872	290.772	2119.57	1089.12	446.36	0.5724	290.772	2119.57	1089.12	446.36
			57285	5.7285e-05	0.57285		0.999872	290.735	2119.3	1088.98	446.303	0.57285	290.735	2119.3	1088.98	446.303
			57330	5.733e-05	0.5733		0.999872	290.698	2119.03	1088.84	446.246	0.5733	290.698	2119.03	1088.84	446.246
			57375	5.7375e-05	0.57375		0.999872	290.66	2118.76	1088.7	446.189	0.57375	290.66	2118.76	1088.7	446.189
			57420	5.742e-05	0.5742		0.999872	290.623	2118.49	1088.56	446.132	0.5742	290.623	2118.49	1088.56	446.132
			57465	5.7465e-05	0.57465		0.999872	290.586	2118.22	1088.42	446.076	0.57465	290.586	2118.22	1088.42	446.076
			57510	5.751e-05	0.5751		0.999872	290.549	2117.95	1088.29	446.019	0.5751	290.549	2117.95	1088.29	446.019
			57555	5.7555e-05	0.57555		0.999872	290.512	2117.68	1088.15	445.962	0.57555	290.512	2117.68	1088.15	445.962
			57600	5.76e-05	0.576		0.999872	290.475	2117.41	1088.01	445.905	0.576	290.475	2117.41	1088.01	445.905
			57645	5.7645e-05	0.57645		0.999872	290.438	2117.14	1087.87	445.848	0.57645	290.438	2117.14	1087.87	445.848
			57690	5.769e-05	0.5769		0.999872	290.401	2116.87	1087.73	445.791	0.5769	290.401	2116.87	1087.73	445.791
			57735	5.7735e-05	0.57735		0.999872	290.364	2116.6	1087.59	445.734	0.57735	290.364	2116.6	1087.59	445.734
			57780	5.778e-05	0.5778		0.999872	290.327	2116.33	1087.45	445.677	0.5778	290.327	2116.33	1087.45	445.677
			57825	5.7825e-05	0.57825		0.999872	290.29	2116.06	1087.31	445.621	0.57825	290.29	2116.06	1087.31	445.621
			57870	5.787e-05	0.5787		0.999872	290.253	2115.79	1087.18	445.564	0.5787	290.253	2115.79	1087.18	445.564
			57915	5.7915e-05	0.57915		0.999872	290.216	2115.52	1087.04	445.507	0.57915	290.216	2115.52	1087.04	445.507
			57960	5.796e-05	0.5796		0.999872	290.179	2115.25	1086.9	445.45	0.5796	290.179	2115.25	1086.9	445.45
			58005	5.8005e-05	0.58005		0.999872	290.142	2114.98	1086.76	445.393	0.58005	290.142	2114.98	1086.76	445.393
			58050	5.805e-05	0.5805		0.999872	290.105	2114.71	1086.62	445.336	0.5805	290.105	2114.71	1086.62	445.336
			58095	5.8095e-05	0.58095		0.999872	290.068	2114.44	1086.48	445.28	0.58095	290.068	2114.44	1086.48	445.28
			58140	5.814e-05	0.5814		0.999872	290.031	2114.17	1086.34	445.223	0.5814	290.031	2114.17	1086.34	445.223
			58185	5.8185e-05	0.58185		0.999872	289.994	2113.9	1086.2	445.166	0.58185	289.994	2113.9	1086.2	445.166
			58230	5.823e-05	0.5823		0.999872	289.957	2113.63	1086.07	445.109	0.5823	289.957	2113.63	1086.07	445.109
			58275	5.8275e-05	0.58275		0.999872	289.92	2113.36	1085.93	445.052	0.58275	289.92	2113.36	1085.93	445.052
			58320	5.832e-05	0.5832		0.999872	289.883	2113.09	1085.79	444.996	0.5832	289.883	2113.09	1085.79	444.996
			58365	5.8365e-05	0.58365		0.999872	289.846	2112.82	1085.65	444.939	0.58365	289.846	2112.82	1085.65	444.939
			58410	5.841e-05	0.5841		0.999872	289.809	2112.55	1085.51	444.882	0.5841	289.809	2112.55	1085.51	444.882
			58455	5.8455e-05	0.58455		0.999872	289.772	2112.28	1085.37	444.825	0.58455	289.772	2112.28	1085.37	444.825
			58500	5.85e-05	0.585		0.999872	289.735	2112.02	1085.24	444.769	0.585	289.735	2112.02	1085.24	444.769
			58545	5.8545e-05	0.58545		0.999872	289.698	2111.75	1085.1	444.712	0.58545	289.698	2111.75	1085.1	444.712
			58590	5.859e-05	0.5859		0.999872	289.661	2111.48	1084.96	444.655	0.5859	289.661	2111.48	1084.96	444.655
			58635	5.8635e-05	0.58635		0.999872	289.624	2111.21	1084.82	444.598	0.58635	289.624	2111.21	1084.82	444.598
			58680	5.868e-05	0.5868		0.999872	289.587	2110.94	1084.68	444.542	0.5868	289.587	2110.94	1084.68	444.542
			58725	5.8725e-05	0.58725		0.999872	289.55	2110.67	1084.54	444.485	0.58725	289.55	2110.67	1084.54	444.485
			58770	5.877e-05	0.5877		0.999872	289.513	2110.4	1084.4	444.428	0.5877	289.513	2110.4	1084.4	444.428
			58815	5.8815e-05	0.58815		0.999872	289.476	2110.13	1084.27	444.372	0.58815	289.476	2110.13	1084.27	444.372
			58860	5.886e-05	0.5886		0.999872	289.439	2109.86	1084.13	444.315	0.5886	289.439	2109.86	1084.13	444.315
			58905	5.8905e-05	0.58905		0.999872	289.402	2109.59	1083.99	444.258	0.58905	289.402	2109.59	1083.99	444.258
			58950	5.895e-05	0.5895		0.999872	289.366	2109.32	1083.85	444.202	0.5895	289.366	2109.32	1083.85	444.202
			58995	5.8995e-05	0.58995		0.999872	289.329	2109.05	1083.71	444.145	0.58995	289.329	2109.05	1083.71	444.145
			59040	5.904e-05	0.5904		0.999872	289.292	2108.78	1083.58	444.088	0.5904	289.292	2108.78	1083.58	444.088
			59085	5.9085e-05	0.59085		0.999872	289.255	2108.52	1083.44	444.032	0.59085	289.255	2108.52	1083.44	444.032
			59130	5.913e-05	0.5913		0.999872	289.218	2108.25	1083.3	443.975	0.5913	289.218	2108.25	1083.3	443.975
			59175	5.9175e-05	0.59175		0.999872	289.181	2107.98	1083.16	443.918	0.59175	289.181	2107.98	1083.16	443.918
			59220	5.922e-05	0.5922		0.999872	289.144	2107.71	1083.02	443.862	0.5922	289.144	2107.71	1083.02	443.862
			59265	5.9265e-05	0.59265		0.999872	289.107	2107.44	1082.88	443.805	0.59265	289.107	2107.44	1082.88	443.805
			59310	5.931e-05	0.5931		0.999872	289.07	2107.17	1082.75	443.748	0.5931	289.07	2107.17	1082.75	443.748
			59355	5.9355e-05	0.59355		0.999872	289.034	2106.9	1082.61	443.692	0.59355	289.034	2106.9	1082.61	443.692
			59400	5.94e-05	0.594		0.999872	288.997	2106.63	1082.47	443.635	0.594	288.997	2106.63	1082.47	443.635
			59445	5.9445e-05	0.59445		0.999872	288.96	2106.36	1082.33	443.579	0.59445	288.96	2106.36	1082.33	443.579
			59490	5.949e-05	0.5949		0.999872	288.923	2106.1	1082.19	443.522	0.5949	288.923	2106.1	1082.19	443.522
			59535	5.9535e-05	0.59535		0.999872	288.886	2105.83	1082.06	443.465	0.59535	288.886	2105.83	1082.06	443.465
			59580	5.958e-05	0.5958		0.999872	288.849	2105.56	1081.92	443.409	0.5958	288.849	2105.56	1081.92	443.409
			59625	5.9625e-05	0.59625		0.999872	288.812	2105.29	1081.78	443.352	0.59625	288.812	2105.29	1081.78	443.352
			59670	5.967e-05	0.5967		0.999872	288.776	2105.02	1081.64	443.296	0.5967	288.776	2105.02	1081.64	443.296
			59715	5.9715e-05	0.59715		0.999872	288.739	2104.75	1081.5	443.239	0.59715	288.739	2104.75	1081.5	443.239
			59760	5.976e-05	0.5976		0.999872	288.702	2104.48	1081.37	443.183	0.5976	288.702	2104.48	1081.37	443.183
			59805	5.9805e-05	0.59805		0.999872	288.665	2104.22	1081.23	443.126	0.59805	288.665	2104.22	1081.23	443.126
			59850	5.985e-05	0.5985		0.999872	288.628	2103.95	1081.09	443.07	0.5985	288.628	2103.95	1081.09	443.07
			59895	5.9895e-05	0.59895		0.999872	288.591	2103.68	1080.95	443.013	0.59895	288.591	2103.68	1080.95	443.013
			59940	5.994e-05	0.5994		0.999872	288.555	2103.41	1080.81	442.957	0.5994	288.555	2103.41	1080.81	442.957
			59985	5.9985e-05	0.59985		0.999872	288.518	2103.14	1080.68	442.9	0.59985	288.518	2103.14	1080.68	442.9
			60030	6.003e-05	0.6003		0.999872	288.481	2102.87	1080.54	442.844	0.6003	288.481	2102.87	1080.54	442.844
			60075	6.0075e-05	0.60075		0.999872	288.444	2102.61	1080.4	442.787	0.60075	288.444	2102.61	1080.4	442.787
			60120	6.012e-05	0.6012		0.999872	288.407	2102.34	1080.26	442.731	0.6012	288.407	2102.34	1080.26	442.731
			60165	6.0165e-05	0.60165		0.999872	288.371	2102.07	1080.12	442.674	0.60165	288.371	2102.07	1080.12	442.674
			60210	6.021e-05	0.6021		0.999872	288.334	2101.8	1079.99	442.618	0.6021	288.334	2101.8	1079.99	442.618
			60255	6.0255e-05	0.60255		0.999872	288.297	2101.53	1079.85	442.561	0.60255	288.297	2101.53	1079.85	442.561
			60300	6.03e-05	0.603		0.999872	288.26	2101.27	1079.71	442.505	0.603	288.26	2101.27	1079.71	442.505
			60345	6.0345e-05	0.60345		0.999872	288.223	2101	1079.57	442.448	0.60345	288.223	2101	1079.57	442.448
			60390	6.039e-05	0.6039		0.999872	288.187	2100.73	1079.44	442.392	0.6039	288.187	2100.73	1079.44	442.392
			60435	6.0435e-05	0.60435		0.999872	288.15	2100.46	1079.3	442.335	0.60435	288.15	2100.46	1079.3	442.335
			60480	6.048e-05	0.6048		0.999872	288.113	2100.19	1079.16	442.279	0.6048	288.113	2100.19	1079.16	442.279
			60525	6.0525e-05	0.60525		0.999872	288.076	2099.93	1079.02	442.223	0.60525	288.076	2099.93	1079.02	442.223
			60570	6.057e-05	0.6057		0.999872	288.04	2099.66	1078.89	442.166	0.6057	288.04	2099.66	1078.89	442.166
			60615	6.0615e-05	0.60615		0.999872	288.003	2099.39	1078.75	442.11	0.60615	288.003	2099.39	1078.75	442.11
			60660	6.066e-05	0.6066		0.999872	287.966	2099.12	1078.61	442.053	0.6066	287.966	2099.12	1078.61	442.053
			60705	6.0705e-05	0.60705		0.999872	287.929	2098.85	1078.47	441.997	0.60705	287.929	2098.85	1078.47	441.997
			60750	6.075e-05	0.6075		0.999872	287.893	2098.59	1078.34	441.941	0.6075	287.893	2098.59	1078.34	441.941
			60795	6.0795e-05	0.60795		0.999872	287.856	2098.32	1078.2	441.884	0.60795	287.856	2098.32	1078.2	441.884
			60840	6.084e-05	0.6084		0.999872	287.819	2098.05	1078.06	441.828	0.6084	287.819	2098.05	1078.06	441.828
			60885	6.0885e-05	0.60885		0.999872	287.783	2097.78	1077.92	441.771	0.60885	287.783	2097.78	1077.92	441.771
			60930	6.093e-05	0.6093		0.999872	287.746	2097.52	1077.78	441.715	0.6093	287.746	2097.52	1077.78	441.715
			60975	6.0975e-05	0.60975		0.999872	287.709	2097.25	1077.65	441.659	0.60975	287.709	2097.25	1077.65	441.659
			61020	6.102e-05	0.6102		0.999872	287.672	2096.98	1077.51	441.602	0.6102	287.672	2096.98	1077.51	441.602
			61065	6.1065e-05	0.61065		0.999872	287.636	2096.71	1077.37	441.546	0.61065	287.636	2096.71	1077.37	441.546
			61110	6.111e-05	0.6111		0.999872	287.599	2096.45	1077.24	441.49	0.6111	287.599	2096.45	1077.24	441.49
			61155	6.1155e-05	0.61155		0.999872	287.562	2096.18	1077.1	441.433	0.61155	287.562	2096.18	1077.1	441.433
			61200	6.12e-05	0.612		0.999872	287.526	2095.91	1076.96	441.377	0.612	287.526	2095.91	1076.96	441.377
			61245	6.1245e-05	0.61245		0.999872	287.489	2095.64	1076.82	441.321	0.61245	287.489	2095.64	1076.82	441.321
			61290	6.129e-05	0.6129		0.999872	287.452	2095.38	1076.69	441.265	0.6129	287.452	2095.38	1076.69	441.265
			61335	6.1335e-05	0.61335		0.999872	287.416	2095.11	1076.55	441.208	0.61335	287.416	2095.11	1076.55	441.208
			61380	6.138e-05	0.6138		0.999872	287.379	2094.84	1076.41	441.152	0.6138	287.379	2094.84	1076.41	441.152
			61425	6.1425e-05	0.61425		0.999872	287.342	2094.57	1076.27	441.096	0.61425	287.342	2094.57	1076.27	441.096
			61470	6.147e-05	0.6147		0.999872	287.306	2094.31	1076.14	441.039	0.6147	287.306	2094.31	1076.14	441.039
			61515	6.1515e-05	0.61515		0.999872	287.269	2094.04	1076	440.983	0.61515	287.269	2094.04	1076	440.983
			61560	6.156e-05	0.6156		0.999872	287.232	2093.77	1075.86	440.927	0.6156	287.232	2093.77	1075.86	440.927
			61605	6.1605e-05	0.61605		0.999872	287.196	2093.51	1075.72	440.871	0.61605	287.196	2093.51	1075.72	440.871
			61650	6.165e-05	0.6165		0.999872	287.159	2093.24	1075.59	440.814	0.6165	287.159	2093.24	1075.59	440.814
			61695	6.1695e-05	0.61695		0.999872	287.122	2092.97	1075.45	440.758	0.61695	287.122	2092.97	1075.45	440.758
			61740	6.174e-05	0.6174		0.999872	287.086	2092.7	1075.31	440.702	0.6174	287.086	2092.7	1075.31	440.702
			61785	6.1785e-05	0.61785		0.999872	287.049	2092.44	1075.18	440.646	0.61785	287.049	2092.44	1075.18	440.646
			61830	6.183e-05	0.6183		0.999872	287.013	2092.17	1075.04	440.59	0.6183	287.013	2092.17	1075.04	440.59
			61875	6.1875e-05	0.61875		0.999872	286.976	2091.9	1074.9	440.533	0.61875	286.976	2091.9	1074.9	440.533
			61920	6.192e-05	0.6192		0.999872	286.939	2091.64	1074.76	440.477	0.6192	286.939	2091.64	1074.76	440.477
			61965	6.1965e-05	0.61965		0.999872	286.903	2091.37	1074.63	440.421	0.61965	286.903	2091.37	1074.63	440.421
			62010	6.201e-05	0.6201		0.999872	286.866	2091.1	1074.49	440.365	0.6201	286.866	2091.1	1074.49	440.365
			62055	6.2055e-05	0.62055		0.999872	286.83	2090.84	1074.35	440.309	0.62055	286.83	2090.84	1074.35	440.309
			62100	6.21e-05	0.621		0.999872	286.793	2090.57	1074.22	440.252	0.621	286.793	2090.57	1074.22	440.252
			62145	6.2145e-05	0.62145		0.999872	286.756	2090.3	1074.08	440.196	0.62145	286.756	2090.3	1074.08	440.196
			62190	6.219e-05	0.6219		0.999872	286.72	2090.04	1073.94	440.14	0.6219	286.72	2090.04	1073.94	440.14
			62235	6.2235e-05	0.62235		0.999872	286.683	2089.77	1073.8	440.084	0.62235	286.683	2089.77	1073.8	440.084
			62280	6.228e-05	0.6228		0.999872	286.647	2089.5	1073.67	440.028	0.6228	286.647	2089.5	1073.67	440.028
			62325	6.2325e-05	0.62325		0.999872	286.61	2089.24	1073.53	439.972	0.62325	286.61	2089.24	1073.53	439.972
			62370	6.237e-05	0.6237		0.999872	286.574	2088.97	1073.39	439.916	0.6237	286.574	2088.97	1073.39	439.916
			62415	6.2415e-05	0.62415		0.999872	286.537	2088.7	1073.26	439.859	0.62415	286.537	2088.7	1073.26	439.859
			62460	6.246e-05	0.6246		0.999872	286.5	2088.44	1073.12	439.803	0.6246	286.5	2088.44	1073.12	439.803
			62505	6.2505e-05	0.62505		0.999872	286.464	2088.17	1072.98	439.747	0.62505	286.464	2088.17	1072.98	439.747
			62550	6.255e-05	0.6255		0.999872	286.427	2087.9	1072.85	439.691	0.6255	286.427	2087.9	1072.85	439.691
			62595	6.2595e-05	0.62595		0.999872	286.391	2087.64	1072.71	439.635	0.62595	286.391	2087.64	1072.71	439.635
			62640	6.264e-05	0.6264		0.999872	286.354	2087.37	1072.57	439.579	0.6264	286.354	2087.37	1072.57	439.579
			62685	6.2685e-05	0.62685		0.999872	286.318	2087.11	1072.44	439.523	0.62685	286.318	2087.11	1072.44	439.523
			62730	6.273e-05	0.6273		0.999872	286.281	2086.84	1072.3	439.467	0.6273	286.281	2086.84	1072.3	439.467
			62775	6.2775e-05	0.62775		0.999872	286.245	2086.57	1072.16	439.411	0.62775	286.245	2086.57	1072.16	439.411
			62820	6.282e-05	0.6282		0.999872	286.208	2086.31	1072.03	439.355	0.6282	286.208	2086.31	1072.03	439.355
			62865	6.2865e-05	0.62865		0.999872	286.172	2086.04	1071.89	439.299	0.62865	286.172	2086.04	1071.89	439.299
			62910	6.291e-05	0.6291		0.999872	286.135	2085.78	1071.75	439.243	0.6291	286.135	2085.78	1071.75	439.243
			62955	6.2955e-05	0.62955		0.999872	286.099	2085.51	1071.62	439.187	0.62955	286.099	2085.51	1071.62	439.187
			63000	6.3e-05	0.63		0.999872	286.062	2085.24	1071.48	439.131	0.63	286.062	2085.24	1071.48	439.131
			63045	6.3045e-05	0.63045		0.999872	286.026	2084.98	1071.34	439.075	0.63045	286.026	2084.98	1071.34	439.075
			63090	6.309e-05	0.6309		0.999872	285.989	2084.71	1071.21	439.019	0.6309	285.989	2084.71	1071.21	439.019
			63135	6.3135e-05	0.63135		0.999872	285.953	2084.45	1071.07	438.963	0.63135	285.953	2084.45	1071.07	438.963
			63180	6.318e-05	0.6318		0.999872	285.916	2084.18	1070.93	438.907	0.6318	285.916	2084.18	1070.93	438.907
			63225	6.3225e-05	0.63225		0.999872	285.88	2083.91	1070.8	438.851	0.63225	285.88	2083.91	1070.8	438.851
			63270	6.327e-05	0.6327		0.999872	285.843	2083.65	1070.66	438.795	0.6327	285.843	2083.65	1070.66	438.795
			63315	6.3315e-05	0.63315		0.999872	285.807	2083.38	1070.52	438.739	0.63315	285.807	2083.38	1070.52	438.739
			63360	6.336e-05	0.6336		0.999872	285.77	2083.12	1070.39	438.683	0.6336	285.77	2083.12	1070.39	438.683
			63405	6.3405e-05	0.63405		0.999872	285.734	2082.85	1070.25	438.627	0.63405	285.734	2082.85	1070.25	438.627
			63450	6.345e-05	0.6345		0.999872	285.698	2082.58	1070.11	438.571	0.6345	285.698	2082.58	1070.11	438.571
			63495	6.3495e-05	0.63495		0.999872	285.661	2082.32	1069.98	438.515	0.63495	285.661	2082.32	1069.98	438.515
			63540	6.354e-05	0.6354		0.999872	285.625	2082.05	1069.84	438.459	0.6354	285.625	2082.05	1069.84	438.459
			63585	6.3585e-05	0.63585		0.999872	285.588	2081.79	1069.7	438.403	0.63585	285.588	2081.79	1069.7	438.403
			63630	6.363e-05	0.6363		0.999872	285.552	2081.52	1069.57	438.347	0.6363	285.552	2081.52	1069.57	438.347
			63675	6.3675e-05	0.63675		0.999872	285.515	2081.26	1069.43	438.291	0.63675	285.515	2081.26	1069.43	438.291
			63720	6.372e-05	0.6372		0.999872	285.479	2080.99	1069.29	438.235	0.6372	285.479	2080.99	1069.29	438.235
			63765	6.3765e-05	0.63765		0.999872	285.443	2080.73	1069.16	438.179	0.63765	285.443	2080.73	1069.16	438.179
			63810	6.381e-05	0.6381		0.999872	285.406	2080.46	1069.02	438.123	0.6381	285.406	2080.46	1069.02	438.123
			63855	6.3855e-05	0.63855		0.999872	285.37	2080.19	1068.88	438.067	0.63855	285.37	2080.19	1068.88	438.067
			63900	6.39e-05	0.639		0.999872	285.333	2079.93	1068.75	438.012	0.639	285.333	2079.93	1068.75	438.012
			63945	6.3945e-05	0.63945		0.999872	285.297	2079.66	1068.61	437.956	0.63945	285.297	2079.66	1068.61	437.956
			63990	6.399e-05	0.6399		0.999872	285.26	2079.4	1068.48	437.9	0.6399	285.26	2079.4	1068.48	437.9
			64035	6.4035e-05	0.64035		0.999872	285.224	2079.13	1068.34	437.844	0.64035	285.224	2079.13	1068.34	437.844
			64080	6.408e-05	0.6408		0.999872	285.188	2078.87	1068.2	437.788	0.6408	285.188	2078.87	1068.2	437.788
			64125	6.4125e-05	0.64125		0.999872	285.151	2078.6	1068.07	437.732	0.64125	285.151	2078.6	1068.07	437.732
			64170	6.417e-05	0.6417		0.999872	285.115	2078.34	1067.93	437.676	0.6417	285.115	2078.34	1067.93	437.676
			64215	6.4215e-05	0.64215		0.999872	285.079	2078.07	1067.79	437.621	0.64215	285.079	2078.07	1067.79	437.621
			64260	6.426e-05	0.6426		0.999872	285.042	2077.81	1067.66	437.565	0.6426	285.042	2077.81	1067.66	437.565
			64305	6.4305e-05	0.64305		0.999872	285.006	2077.54	1067.52	437.509	0.64305	285.006	2077.54	1067.52	437.509
			64350	6.435e-05	0.6435		0.999872	284.97	2077.28	1067.39	437.453	0.6435	284.97	2077.28	1067.39	437.453
			64395	6.4395e-05	0.64395		0.999872	284.933	2077.01	1067.25	437.397	0.64395	284.933	2077.01	1067.25	437.397
			64440	6.444e-05	0.6444		0.999872	284.897	2076.75	1067.11	437.342	0.6444	284.897	2076.75	1067.11	437.342
			64485	6.4485e-05	0.64485		0.999872	284.86	2076.48	1066.98	437.286	0.64485	284.86	2076.48	1066.98	437.286
			64530	6.453e-05	0.6453		0.999872	284.824	2076.22	1066.84	437.23	0.6453	284.824	2076.22	1066.84	437.23
			64575	6.4575e-05	0.64575		0.999872	284.788	2075.95	1066.71	437.174	0.64575	284.788	2075.95	1066.71	437.174
			64620	6.462e-05	0.6462		0.999872	284.751	2075.69	1066.57	437.118	0.6462	284.751	2075.69	1066.57	437.118
			64665	6.4665e-05	0.64665		0.999872	284.715	2075.42	1066.43	437.063	0.64665	284.715	2075.42	1066.43	437.063
			64710	6.471e-05	0.6471		0.999872	284.679	2075.16	1066.3	437.007	0.6471	284.679	2075.16	1066.3	437.007
			64755	6.4755e-05	0.64755		0.999872	284.643	2074.89	1066.16	436.951	0.64755	284.643	2074.89	1066.16	436.951
			64800	6.48e-05	0.648		0.999872	284.606	2074.63	1066.02	436.895	0.648	284.606	2074.63	1066.02	436.895
			64845	6.4845e-05	0.64845		0.999872	284.57	2074.36	1065.89	436.84	0.64845	284.57	2074.36	1065.89	436.84
			64890	6.489e-05	0.6489		0.999872	284.534	2074.1	1065.75	436.784	0.6489	284.534	2074.1	1065.75	436.784
			64935	6.4935e-05	0.64935		0.999872	284.497	2073.84	1065.62	436.728	0.64935	284.497	2073.84	1065.62	436.728
			64980	6.498e-05	0.6498		0.999872	284.461	2073.57	1065.48	436.673	0.6498	284.461	2073.57	1065.48	436.673
			65025	6.5025e-05	0.65025		0.999872	284.425	2073.31	1065.35	436.617	0.65025	284.425	2073.31	1065.35	436.617
			65070	6.507e-05	0.6507		0.999872	284.388	2073.04	1065.21	436.561	0.6507	284.388	2073.04	1065.21	436.561
			65115	6.5115e-05	0.65115		0.999872	284.352	2072.78	1065.07	436.505	0.65115	284.352	2072.78	1065.07	436.505
			65160	6.516e-05	0.6516		0.999872	284.316	2072.51	1064.94	436.45	0.6516	284.316	2072.51	1064.94	436.45
			65205	6.5205e-05	0.65205		0.999872	284.28	2072.25	1064.8	436.394	0.65205	284.28	2072.25	1064.8	436.394
			65250	6.525e-05	0.6525		0.999872	284.243	2071.98	1064.67	436.338	0.6525	284.243	2071.98	1064.67	436.338
			65295	6.5295e-05	0.65295		0.999872	284.207	2071.72	1064.53	436.283	0.65295	284.207	2071.72	1064.53	436.283
			65340	6.534e-05	0.6534		0.999872	284.171	2071.46	1064.39	436.227	0.6534	284.171	2071.46	1064.39	436.227
			65385	6.5385e-05	0.65385		0.999872	284.135	2071.19	1064.26	436.172	0.65385	284.135	2071.19	1064.26	436.172
			65430	6.543e-05	0.6543		0.999872	284.098	2070.93	1064.12	436.116	0.6543	284.098	2070.93	1064.12	436.116
			65475	6.5475e-05	0.65475		0.999872	284.062	2070.66	1063.99	436.06	0.65475	284.062	2070.66	1063.99	436.06
			65520	6.552e-05	0.6552		0.999872	284.026	2070.4	1063.85	436.005	0.6552	284.026	2070.4	1063.85	436.005
			65565	6.5565e-05	0.65565		0.999872	283.99	2070.13	1063.72	435.949	0.65565	283.99	2070.13	1063.72	435.949
			65610	6.561e-05	0.6561		0.999872	283.953	2069.87	1063.58	435.893	0.6561	283.953	2069.87	1063.58	435.893
			65655	6.5655e-05	0.65655		0.999872	283.917	2069.61	1063.44	435.838	0.65655	283.917	2069.61	1063.44	435.838
			65700	6.57e-05	0.657		0.999872	283.881	2069.34	1063.31	435.782	0.657	283.881	2069.34	1063.31	435.782
			65745	6.5745e-05	0.65745		0.999872	283.845	2069.08	1063.17	435.727	0.65745	283.845	2069.08	1063.17	435.727
			65790	6.579e-05	0.6579		0.999872	283.809	2068.81	1063.04	435.671	0.6579	283.809	2068.81	1063.04	435.671
			65835	6.5835e-05	0.65835		0.999872	283.772	2068.55	1062.9	435.615	0.65835	283.772	2068.55	1062.9	435.615
			65880	6.588e-05	0.6588		0.999872	283.736	2068.29	1062.77	435.56	0.6588	283.736	2068.29	1062.77	435.56
			65925	6.5925e-05	0.65925		0.999872	283.7	2068.02	1062.63	435.504	0.65925	283.7	2068.02	1062.63	435.504
			65970	6.597e-05	0.6597		0.999872	283.664	2067.76	1062.49	435.449	0.6597	283.664	2067.76	1062.49	435.449
			66015	6.6015e-05	0.66015		0.999872	283.628	2067.5	1062.36	435.393	0.66015	283.628	2067.5	1062.36	435.393
			66060	6.606e-05	0.6606		0.999872	283.591	2067.23	1062.22	435.338	0.6606	283.591	2067.23	1062.22	435.338
			66105	6.6105e-05	0.66105		0.999872	283.555	2066.97	1062.09	435.282	0.66105	283.555	2066.97	1062.09	435.282
			66150	6.615e-05	0.6615		0.999872	283.519	2066.7	1061.95	435.227	0.6615	283.519	2066.7	1061.95	435.227
			66195	6.6195e-05	0.66195		0.999872	283.483	2066.44	1061.82	435.171	0.66195	283.483	2066.44	1061.82	435.171
			66240	6.624e-05	0.6624		0.999872	283.447	2066.18	1061.68	435.116	0.6624	283.447	2066.18	1061.68	435.116
			66285	6.6285e-05	0.66285		0.999872	283.411	2065.91	1061.55	435.06	0.66285	283.411	2065.91	1061.55	435.06
			66330	6.633e-05	0.6633		0.999872	283.374	2065.65	1061.41	435.005	0.6633	283.374	2065.65	1061.41	435.005
			66375	6.6375e-05	0.66375		0.999872	283.338	2065.39	1061.28	434.949	0.66375	283.338	2065.39	1061.28	434.949
			66420	6.642e-05	0.6642		0.999872	283.302	2065.12	1061.14	434.894	0.6642	283.302	2065.12	1061.14	434.894
			66465	6.6465e-05	0.66465		0.999872	283.266	2064.86	1061	434.838	0.66465	283.266	2064.86	1061	434.838
			66510	6.651e-05	0.6651		0.999872	283.23	2064.6	1060.87	434.783	0.6651	283.23	2064.6	1060.87	434.783
			66555	6.6555e-05	0.66555		0.999872	283.194	2064.33	1060.73	434.727	0.66555	283.194	2064.33	1060.73	434.727
			66600	6.66e-05	0.666		0.999872	283.158	2064.07	1060.6	434.672	0.666	283.158	2064.07	1060.6	434.672
			66645	6.6645e-05	0.66645		0.999872	283.121	2063.81	1060.46	434.616	0.66645	283.121	2063.81	1060.46	434.616
			66690	6.669e-05	0.6669		0.999872	283.085	2063.54	1060.33	434.561	0.6669	283.085	2063.54	1060.33	434.561
			66735	6.6735e-05	0.66735		0.999872	283.049	2063.28	1060.19	434.505	0.66735	283.049	2063.28	1060.19	434.505
			66780	6.678e-05	0.6678		0.999872	283.013	2063.02	1060.06	434.45	0.6678	283.013	2063.02	1060.06	434.45
			66825	6.6825e-05	0.66825		0.999872	282.977	2062.75	1059.92	434.395	0.66825	282.977	2062.75	1059.92	434.395
			66870	6.687e-05	0.6687		0.999872	282.941	2062.49	1059.79	434.339	0.6687	282.941	2062.49	1059.79	434.339
			66915	6.6915e-05	0.66915		0.999872	282.905	2062.23	1059.65	434.284	0.66915	282.905	2062.23	1059.65	434.284
			66960	6.696e-05	0.6696		0.999872	282.869	2061.96	1059.52	434.228	0.6696	282.869	2061.96	1059.52	434.228
			67005	6.7005e-05	0.67005		0.999872	282.833	2061.7	1059.38	434.173	0.67005	282.833	2061.7	1059.38	434.173
			67050	6.705e-05	0.6705		0.999872	282.797	2061.44	1059.25	434.118	0.6705	282.797	2061.44	1059.25	434.118
			67095	6.7095e-05	0.67095		0.999872	282.761	2061.18	1059.11	434.062	0.67095	282.761	2061.18	1059.11	434.062
			67140	6.714e-05	0.6714		0.999872	282.724	2060.91	1058.98	434.007	0.6714	282.724	2060.91	1058.98	434.007
			67185	6.7185e-05	0.67185		0.999872	282.688	2060.65	1058.84	433.951	0.67185	282.688	2060.65	1058.84	433.951
			67230	6.723e-05	0.6723		0.999872	282.652	2060.39	1058.71	433.896	0.6723	282.652	2060.39	1058.71	433.896
			67275	6.7275e-05	0.67275		0.999872	282.616	2060.12	1058.57	433.841	0.67275	282.616	2060.12	1058.57	433.841
			67320	6.732e-05	0.6732		0.999872	282.58	2059.86	1058.44	433.785	0.6732	282.58	2059.86	1058.44	433.785
			67365	6.7365e-05	0.67365		0.999872	282.544	2059.6	1058.3	433.73	0.67365	282.544	2059.6	1058.3	433.73
			67410	6.741e-05	0.6741		0.999872	282.508	2059.34	1058.17	433.675	0.6741	282.508	2059.34	1058.17	433.675
			67455	6.7455e-05	0.67455		0.999872	282.472	2059.07	1058.03	433.619	0.67455	282.472	2059.07	1058.03	433.619
			67500	6.75e-05	0.675		0.999872	282.436	2058.81	1057.9	433.564	0.675	282.436	2058.81	1057.9	433.564
			67545	6.7545e-05	0.67545		0.999872	282.4	2058.55	1057.76	433.509	0.67545	282.4	2058.55	1057.76	433.509
			67590	6.759e-05	0.6759		0.999872	282.364	2058.28	1057.63	433.453	0.6759	282.364	2058.28	1057.63	433.453
			67635	6.7635e-05	0.67635		0.999872	282.328	2058.02	1057.49	433.398	0.67635	282.328	2058.02	1057.49	433.398
			67680	6.768e-05	0.6768		0.999872	282.292	2057.76	1057.36	433.343	0.6768	282.292	2057.76	1057.36	433.343
			67725	6.7725e-05	0.67725		0.999872	282.256	2057.5	1057.22	433.288	0.67725	282.256	2057.5	1057.22	433.288
			67770	6.777e-05	0.6777		0.999872	282.22	2057.23	1057.09	433.232	0.6777	282.22	2057.23	1057.09	433.232
			67815	6.7815e-05	0.67815		0.999872	282.184	2056.97	1056.95	433.177	0.67815	282.184	2056.97	1056.95	433.177
			67860	6.786e-05	0.6786		0.999872	282.148	2056.71	1056.82	433.122	0.6786	282.148	2056.71	1056.82	433.122
			67905	6.7905e-05	0.67905		0.999872	282.112	2056.45	1056.68	433.067	0.67905	282.112	2056.45	1056.68	433.067
			67950	6.795e-05	0.6795		0.999872	282.076	2056.19	1056.55	433.011	0.6795	282.076	2056.19	1056.55	433.011
			67995	6.7995e-05	0.67995		0.999872	282.04	2055.92	1056.41	432.956	0.67995	282.04	2055.92	1056.41	432.956
			68040	6.804e-05	0.6804		0.999872	282.004	2055.66	1056.28	432.901	0.6804	282.004	2055.66	1056.28	432.901
			68085	6.8085e-05	0.68085		0.999872	281.968	2055.4	1056.14	432.846	0.68085	281.968	2055.4	1056.14	432.846
			68130	6.813e-05	0.6813		0.999872	281.932	2055.14	1056.01	432.79	0.6813	281.932	2055.14	1056.01	432.79
			68175	6.8175e-05	0.68175		0.999872	281.896	2054.87	1055.87	432.735	0.68175	281.896	2054.87	1055.87	432.735
			68220	6.822e-05	0.6822		0.999872	281.86	2054.61	1055.74	432.68	0.6822	281.86	2054.61	1055.74	432.68
			68265	6.8265e-05	0.68265		0.999872	281.824	2054.35	1055.6	432.625	0.68265	281.824	2054.35	1055.6	432.625
			68310	6.831e-05	0.6831		0.999872	281.788	2054.09	1055.47	432.57	0.6831	281.788	2054.09	1055.47	432.57
			68355	6.8355e-05	0.68355		0.999872	281.752	2053.83	1055.34	432.514	0.68355	281.752	2053.83	1055.34	432.514
			68400	6.84e-05	0.684		0.999872	281.716	2053.56	1055.2	432.459	0.684	281.716	2053.56	1055.2	432.459
			68445	6.8445e-05	0.68445		0.999872	281.68	2053.3	1055.07	432.404	0.68445	281.68	2053.3	1055.07	432.404
			68490	6.849e-05	0.6849		0.999872	281.644	2053.04	1054.93	432.349	0.6849	281.644	2053.04	1054.93	432.349
			68535	6.8535e-05	0.68535		0.999872	281.609	2052.78	1054.8	432.294	0.68535	281.609	2052.78	1054.8	432.294
			68580	6.858e-05	0.6858		0.999872	281.573	2052.52	1054.66	432.239	0.6858	281.573	2052.52	1054.66	432.239
			68625	6.8625e-05	0.68625		0.999872	281.537	2052.25	1054.53	432.184	0.68625	281.537	2052.25	1054.53	432.184
			68670	6.867e-05	0.6867		0.999872	281.501	2051.99	1054.39	432.128	0.6867	281.501	2051.99	1054.39	432.128
			68715	6.8715e-05	0.68715		0.999872	281.465	2051.73	1054.26	432.073	0.68715	281.465	2051.73	1054.26	432.073
			68760	6.876e-05	0.6876		0.999872	281.429	2051.47	1054.12	432.018	0.6876	281.429	2051.47	1054.12	432.018
			68805	6.8805e-05	0.68805		0.999872	281.393	2051.21	1053.99	431.963	0.68805	281.393	2051.21	1053.99	431.963
			68850	6.885e-05	0.6885		0.999872	281.357	2050.95	1053.86	431.908	0.6885	281.357	2050.95	1053.86	431.908
			68895	6.8895e-05	0.68895		0.999872	281.321	2050.68	1053.72	431.853	0.68895	281.321	2050.68	1053.72	431.853
			68940	6.894e-05	0.6894		0.999872	281.285	2050.42	1053.59	431.798	0.6894	281.285	2050.42	1053.59	431.798
			68985	6.8985e-05	0.68985		0.999872	281.25	2050.16	1053.45	431.743	0.68985	281.25	2050.16	1053.45	431.743
			69030	6.903e-05	0.6903		0.999872	281.214	2049.9	1053.32	431.688	0.6903	281.214	2049.9	1053.32	431.688
			69075	6.9075e-05	0.69075		0.999872	281.178	2049.64	1053.18	431.633	0.69075	281.178	2049.64	1053.18	431.633
			69120	6.912e-05	0.6912		0.999872	281.142	2049.38	1053.05	431.577	0.6912	281.142	2049.38	1053.05	431.577
			69165	6.9165e-05	0.69165		0.999872	281.106	2049.11	1052.91	431.522	0.69165	281.106	2049.11	1052.91	431.522
			69210	6.921e-05	0.6921		0.999872	281.07	2048.85	1052.78	431.467	0.6921	281.07	2048.85	1052.78	431.467
			69255	6.9255e-05	0.69255		0.999872	281.034	2048.59	1052.65	431.412	0.69255	281.034	2048.59	1052.65	431.412
			69300	6.93e-05	0.693		0.999872	280.998	2048.33	1052.51	431.357	0.693	280.998	2048.33	1052.51	431.357
			69345	6.9345e-05	0.69345		0.999872	280.963	2048.07	1052.38	431.302	0.69345	280.963	2048.07	1052.38	431.302
			69390	6.939e-05	0.6939		0.999872	280.927	2047.81	1052.24	431.247	0.6939	280.927	2047.81	1052.24	431.247
			69435	6.9435e-05	0.69435		0.999872	280.891	2047.55	1052.11	431.192	0.69435	280.891	2047.55	1052.11	431.192
			69480	6.948e-05	0.6948		0.999872	280.855	2047.29	1051.97	431.137	0.6948	280.855	2047.29	1051.97	431.137
			69525	6.9525e-05	0.69525		0.999872	280.819	2047.02	1051.84	431.082	0.69525	280.819	2047.02	1051.84	431.082
			69570	6.957e-05	0.6957		0.999872	280.783	2046.76	1051.71	431.027	0.6957	280.783	2046.76	1051.71	431.027
			69615	6.9615e-05	0.69615		0.999872	280.748	2046.5	1051.57	430.972	0.69615	280.748	2046.5	1051.57	430.972
			69660	6.966e-05	0.6966		0.999872	280.712	2046.24	1051.44	430.917	0.6966	280.712	2046.24	1051.44	430.917
			69705	6.9705e-05	0.69705		0.999872	280.676	2045.98	1051.3	430.862	0.69705	280.676	2045.98	1051.3	430.862
			69750	6.975e-05	0.6975		0.999872	280.64	2045.72	1051.17	430.807	0.6975	280.64	2045.72	1051.17	430.807
			69795	6.9795e-05	0.69795		0.999872	280.604	2045.46	1051.04	430.752	0.69795	280.604	2045.46	1051.04	430.752
			69840	6.984e-05	0.6984		0.999872	280.569	2045.2	1050.9	430.697	0.6984	280.569	2045.2	1050.9	430.697
			69885	6.9885e-05	0.69885		0.999872	280.533	2044.94	1050.77	430.643	0.69885	280.533	2044.94	1050.77	430.643
			69930	6.993e-05	0.6993		0.999872	280.497	2044.68	1050.63	430.588	0.6993	280.497	2044.68	1050.63	430.588
			69975	6.9975e-05	0.69975		0.999872	280.461	2044.41	1050.5	430.533	0.69975	280.461	2044.41	1050.5	430.533
			70020	7.002e-05	0.7002		0.999872	280.425	2044.15	1050.37	430.478	0.7002	280.425	2044.15	1050.37	430.478
			70065	7.0065e-05	0.70065		0.999872	280.39	2043.89	1050.23	430.423	0.70065	280.39	2043.89	1050.23	430.423
			70110	7.011e-05	0.7011		0.999872	280.354	2043.63	1050.1	430.368	0.7011	280.354	2043.63	1050.1	430.368
			70155	7.0155e-05	0.70155		0.999872	280.318	2043.37	1049.96	430.313	0.70155	280.318	2043.37	1049.96	430.313
			70200	7.02e-05	0.702		0.999872	280.282	2043.11	1049.83	430.258	0.702	280.282	2043.11	1049.83	430.258
			70245	7.0245e-05	0.70245		0.999872	280.247	2042.85	1049.7	430.203	0.70245	280.247	2042.85	1049.7	430.203
			70290	7.029e-05	0.7029		0.999872	280.211	2042.59	1049.56	430.148	0.7029	280.211	2042.59	1049.56	430.148
			70335	7.0335e-05	0.70335		0.999872	280.175	2042.33	1049.43	430.093	0.70335	280.175	2042.33	1049.43	430.093
			70380	7.038e-05	0.7038		0.999872	280.139	2042.07	1049.29	430.039	0.7038	280.139	2042.07	1049.29	430.039
			70425	7.0425e-05	0.70425		0.999872	280.104	2041.81	1049.16	429.984	0.70425	280.104	2041.81	1049.16	429.984
			70470	7.047e-05	0.7047		0.999872	280.068	2041.55	1049.03	429.929	0.7047	280.068	2041.55	1049.03	429.929
			70515	7.0515e-05	0.70515		0.999872	280.032	2041.29	1048.89	429.874	0.70515	280.032	2041.29	1048.89	429.874
			70560	7.056e-05	0.7056		0.999872	279.997	2041.03	1048.76	429.819	0.7056	279.997	2041.03	1048.76	429.819
			70605	7.0605e-05	0.70605		0.999872	279.961	2040.77	1048.63	429.764	0.70605	279.961	2040.77	1048.63	429.764
			70650	7.065e-05	0.7065		0.999872	279.925	2040.51	1048.49	429.71	0.7065	279.925	2040.51	1048.49	429.71
			70695	7.0695e-05	0.70695		0.999872	279.889	2040.25	1048.36	429.655	0.70695	279.889	2040.25	1048.36	429.655
			70740	7.074e-05	0.7074		0.999872	279.854	2039.99	1048.22	429.6	0.7074	279.854	2039.99	1048.22	429.6
			70785	7.0785e-05	0.70785		0.999872	279.818	2039.73	1048.09	429.545	0.70785	279.818	2039.73	1048.09	429.545
			70830	7.083e-05	0.7083		0.999872	279.782	2039.47	1047.96	429.49	0.7083	279.782	2039.47	1047.96	429.49
			70875	7.0875e-05	0.70875		0.999872	279.747	2039.21	1047.82	429.436	0.70875	279.747	2039.21	1047.82	429.436
			70920	7.092e-05	0.7092		0.999872	279.711	2038.95	1047.69	429.381	0.7092	279.711	2038.95	1047.69	429.381
			70965	7.0965e-05	0.70965		0.999872	279.675	2038.69	1047.56	429.326	0.70965	279.675	2038.69	1047.56	429.326
			71010	7.101e-05	0.7101		0.999872	279.64	2038.43	1047.42	429.271	0.7101	279.64	2038.43	1047.42	429.271
			71055	7.1055e-05	0.71055		0.999872	279.604	2038.17	1047.29	429.216	0.71055	279.604	2038.17	1047.29	429.216
			71100	7.11e-05	0.711		0.999872	279.568	2037.91	1047.15	429.162	0.711	279.568	2037.91	1047.15	429.162
			71145	7.1145e-05	0.71145		0.999872	279.533	2037.65	1047.02	429.107	0.71145	279.533	2037.65	1047.02	429.107
			71190	7.119e-05	0.7119		0.999872	279.497	2037.39	1046.89	429.052	0.7119	279.497	2037.39	1046.89	429.052
			71235	7.1235e-05	0.71235		0.999872	279.461	2037.13	1046.75	428.998	0.71235	279.461	2037.13	1046.75	428.998
			71280	7.128e-05	0.7128		0.999872	279.426	2036.87	1046.62	428.943	0.7128	279.426	2036.87	1046.62	428.943
			71325	7.1325e-05	0.71325		0.999872	279.39	2036.61	1046.49	428.888	0.71325	279.39	2036.61	1046.49	428.888
			71370	7.137e-05	0.7137		0.999872	279.354	2036.35	1046.35	428.833	0.7137	279.354	2036.35	1046.35	428.833
			71415	7.1415e-05	0.71415		0.999872	279.319	2036.09	1046.22	428.779	0.71415	279.319	2036.09	1046.22	428.779
			71460	7.146e-05	0.7146		0.999872	279.283	2035.83	1046.09	428.724	0.7146	279.283	2035.83	1046.09	428.724
			71505	7.1505e-05	0.71505		0.999872	279.247	2035.57	1045.95	428.669	0.71505	279.247	2035.57	1045.95	428.669
			71550	7.155e-05	0.7155		0.999872	279.212	2035.31	1045.82	428.615	0.7155	279.212	2035.31	1045.82	428.615
			71595	7.1595e-05	0.71595		0.999872	279.176	2035.05	1045.69	428.56	0.71595	279.176	2035.05	1045.69	428.56
			71640	7.164e-05	0.7164		0.999872	279.141	2034.79	1045.55	428.505	0.7164	279.141	2034.79	1045.55	428.505
			71685	7.1685e-05	0.71685		0.999872	279.105	2034.53	1045.42	428.451	0.71685	279.105	2034.53	1045.42	428.451
			71730	7.173e-05	0.7173		0.999872	279.069	2034.27	1045.29	428.396	0.7173	279.069	2034.27	1045.29	428.396
			71775	7.1775e-05	0.71775		0.999872	279.034	2034.01	1045.15	428.341	0.71775	279.034	2034.01	1045.15	428.341
			71820	7.182e-05	0.7182		0.999872	278.998	2033.75	1045.02	428.287	0.7182	278.998	2033.75	1045.02	428.287
			71865	7.1865e-05	0.71865		0.999872	278.963	2033.49	1044.89	428.232	0.71865	278.963	2033.49	1044.89	428.232
			71910	7.191e-05	0.7191		0.999872	278.927	2033.23	1044.75	428.177	0.7191	278.927	2033.23	1044.75	428.177
			71955	7.1955e-05	0.71955		0.999872	278.891	2032.97	1044.62	428.123	0.71955	278.891	2032.97	1044.62	428.123
			72000	7.2e-05	0.72		0.999872	278.856	2032.71	1044.49	428.068	0.72	278.856	2032.71	1044.49	428.068
			72045	7.2045e-05	0.72045		0.999872	278.82	2032.45	1044.35	428.014	0.72045	278.82	2032.45	1044.35	428.014
			72090	7.209e-05	0.7209		0.999872	278.785	2032.19	1044.22	427.959	0.7209	278.785	2032.19	1044.22	427.959
			72135	7.2135e-05	0.72135		0.999872	278.749	2031.93	1044.09	427.904	0.72135	278.749	2031.93	1044.09	427.904
			72180	7.218e-05	0.7218		0.999872	278.714	2031.68	1043.95	427.85	0.7218	278.714	2031.68	1043.95	427.85
			72225	7.2225e-05	0.72225		0.999872	278.678	2031.42	1043.82	427.795	0.72225	278.678	2031.42	1043.82	427.795
			72270	7.227e-05	0.7227		0.999872	278.642	2031.16	1043.69	427.741	0.7227	278.642	2031.16	1043.69	427.741
			72315	7.2315e-05	0.72315		0.999872	278.607	2030.9	1043.55	427.686	0.72315	278.607	2030.9	1043.55	427.686
			72360	7.236e-05	0.7236		0.999872	278.571	2030.64	1043.42	427.631	0.7236	278.571	2030.64	1043.42	427.631
			72405	7.2405e-05	0.72405		0.999872	278.536	2030.38	1043.29	427.577	0.72405	278.536	2030.38	1043.29	427.577
			72450	7.245e-05	0.7245		0.999872	278.5	2030.12	1043.15	427.522	0.7245	278.5	2030.12	1043.15	427.522
			72495	7.2495e-05	0.72495		0.999872	278.465	2029.86	1043.02	427.468	0.72495	278.465	2029.86	1043.02	427.468
			72540	7.254e-05	0.7254		0.999872	278.429	2029.6	1042.89	427.413	0.7254	278.429	2029.6	1042.89	427.413
			72585	7.2585e-05	0.72585		0.999872	278.394	2029.34	1042.76	427.359	0.72585	278.394	2029.34	1042.76	427.359
			72630	7.263e-05	0.7263		0.999872	278.358	2029.08	1042.62	427.304	0.7263	278.358	2029.08	1042.62	427.304
			72675	7.2675e-05	0.72675		0.999872	278.323	2028.83	1042.49	427.25	0.72675	278.323	2028.83	1042.49	427.25
			72720	7.272e-05	0.7272		0.999872	278.287	2028.57	1042.36	427.195	0.7272	278.287	2028.57	1042.36	427.195
			72765	7.2765e-05	0.72765		0.999872	278.252	2028.31	1042.22	427.141	0.72765	278.252	2028.31	1042.22	427.141
			72810	7.281e-05	0.7281		0.999872	278.216	2028.05	1042.09	427.086	0.7281	278.216	2028.05	1042.09	427.086
			72855	7.2855e-05	0.72855		0.999872	278.181	2027.79	1041.96	427.032	0.72855	278.181	2027.79	1041.96	427.032
			72900	7.29e-05	0.729		0.999872	278.145	2027.53	1041.82	426.977	0.729	278.145	2027.53	1041.82	426.977
			72945	7.2945e-05	0.72945		0.999872	278.11	2027.27	1041.69	426.923	0.72945	278.11	2027.27	1041.69	426.923
			72990	7.299e-05	0.7299		0.999872	278.074	2027.02	1041.56	426.868	0.7299	278.074	2027.02	1041.56	426.868
			73035	7.3035e-05	0.73035		0.999872	278.039	2026.76	1041.43	426.814	0.73035	278.039	2026.76	1041.43	426.814
			73080	7.308e-05	0.7308		0.999872	278.003	2026.5	1041.29	426.76	0.7308	278.003	2026.5	1041.29	426.76
			73125	7.3125e-05	0.73125		0.999872	277.968	2026.24	1041.16	426.705	0.73125	277.968	2026.24	1041.16	426.705
			73170	7.317e-05	0.7317		0.999872	277.932	2025.98	1041.03	426.651	0.7317	277.932	2025.98	1041.03	426.651
			73215	7.3215e-05	0.73215		0.999872	277.897	2025.72	1040.89	426.596	0.73215	277.897	2025.72	1040.89	426.596
			73260	7.326e-05	0.7326		0.999872	277.862	2025.46	1040.76	426.542	0.7326	277.862	2025.46	1040.76	426.542
			73305	7.3305e-05	0.73305		0.999872	277.826	2025.21	1040.63	426.487	0.73305	277.826	2025.21	1040.63	426.487
			73350	7.335e-05	0.7335		0.999872	277.791	2024.95	1040.5	426.433	0.7335	277.791	2024.95	1040.5	426.433
			73395	7.3395e-05	0.73395		0.999872	277.755	2024.69	1040.36	426.379	0.73395	277.755	2024.69	1040.36	426.379
			73440	7.344e-05	0.7344		0.999872	277.72	2024.43	1040.23	426.324	0.7344	277.72	2024.43	1040.23	426.324
			73485	7.3485e-05	0.73485		0.999872	277.684	2024.17	1040.1	426.27	0.73485	277.684	2024.17	1040.1	426.27
			73530	7.353e-05	0.7353		0.999872	277.649	2023.91	1039.97	426.215	0.7353	277.649	2023.91	1039.97	426.215
			73575	7.3575e-05	0.73575		0.999872	277.613	2023.66	1039.83	426.161	0.73575	277.613	2023.66	1039.83	426.161
			73620	7.362e-05	0.7362		0.999872	277.578	2023.4	1039.7	426.107	0.7362	277.578	2023.4	1039.7	426.107
			73665	7.3665e-05	0.73665		0.999872	277.543	2023.14	1039.57	426.052	0.73665	277.543	2023.14	1039.57	426.052
			73710	7.371e-05	0.7371		0.999872	277.507	2022.88	1039.44	425.998	0.7371	277.507	2022.88	1039.44	425.998
			73755	7.3755e-05	0.73755		0.999872	277.472	2022.62	1039.3	425.944	0.73755	277.472	2022.62	1039.3	425.944
			73800	7.38e-05	0.738		0.999872	277.436	2022.37	1039.17	425.889	0.738	277.436	2022.37	1039.17	425.889
			73845	7.3845e-05	0.73845		0.999872	277.401	2022.11	1039.04	425.835	0.73845	277.401	2022.11	1039.04	425.835
			73890	7.389e-05	0.7389		0.999872	277.366	2021.85	1038.9	425.781	0.7389	277.366	2021.85	1038.9	425.781
			73935	7.3935e-05	0.73935		0.999872	277.33	2021.59	1038.77	425.726	0.73935	277.33	2021.59	1038.77	425.726
			73980	7.398e-05	0.7398		0.999872	277.295	2021.33	1038.64	425.672	0.7398	277.295	2021.33	1038.64	425.672
			74025	7.4025e-05	0.74025		0.999872	277.26	2021.08	1038.51	425.618	0.74025	277.26	2021.08	1038.51	425.618
			74070	7.407e-05	0.7407		0.999872	277.224	2020.82	1038.37	425.563	0.7407	277.224	2020.82	1038.37	425.563
			74115	7.4115e-05	0.74115		0.999872	277.189	2020.56	1038.24	425.509	0.74115	277.189	2020.56	1038.24	425.509
			74160	7.416e-05	0.7416		0.999872	277.153	2020.3	1038.11	425.455	0.7416	277.153	2020.3	1038.11	425.455
			74205	7.4205e-05	0.74205		0.999872	277.118	2020.05	1037.98	425.401	0.74205	277.118	2020.05	1037.98	425.401
			74250	7.425e-05	0.7425		0.999872	277.083	2019.79	1037.85	425.346	0.7425	277.083	2019.79	1037.85	425.346
			74295	7.4295e-05	0.74295		0.999872	277.047	2019.53	1037.71	425.292	0.74295	277.047	2019.53	1037.71	425.292
			74340	7.434e-05	0.7434		0.999872	277.012	2019.27	1037.58	425.238	0.7434	277.012	2019.27	1037.58	425.238
			74385	7.4385e-05	0.74385		0.999872	276.977	2019.01	1037.45	425.184	0.74385	276.977	2019.01	1037.45	425.184
			74430	7.443e-05	0.7443		0.999872	276.941	2018.76	1037.32	425.129	0.7443	276.941	2018.76	1037.32	425.129
			74475	7.4475e-05	0.74475		0.999872	276.906	2018.5	1037.18	425.075	0.74475	276.906	2018.5	1037.18	425.075
			74520	7.452e-05	0.7452		0.999872	276.871	2018.24	1037.05	425.021	0.7452	276.871	2018.24	1037.05	425.021
			74565	7.4565e-05	0.74565		0.999872	276.835	2017.98	1036.92	424.967	0.74565	276.835	2017.98	1036.92	424.967
			74610	7.461e-05	0.7461		0.999872	276.8	2017.73	1036.79	424.912	0.7461	276.8	2017.73	1036.79	424.912
			74655	7.4655e-05	0.74655		0.999872	276.765	2017.47	1036.65	424.858	0.74655	276.765	2017.47	1036.65	424.858
			74700	7.47e-05	0.747		0.999872	276.73	2017.21	1036.52	424.804	0.747	276.73	2017.21	1036.52	424.804
			74745	7.4745e-05	0.74745		0.999872	276.694	2016.96	1036.39	424.75	0.74745	276.694	2016.96	1036.39	424.75
			74790	7.479e-05	0.7479		0.999872	276.659	2016.7	1036.26	424.696	0.7479	276.659	2016.7	1036.26	424.696
			74835	7.4835e-05	0.74835		0.999872	276.624	2016.44	1036.13	424.642	0.74835	276.624	2016.44	1036.13	424.642
			74880	7.488e-05	0.7488		0.999872	276.588	2016.18	1035.99	424.587	0.7488	276.588	2016.18	1035.99	424.587
			74925	7.4925e-05	0.74925		0.999872	276.553	2015.93	1035.86	424.533	0.74925	276.553	2015.93	1035.86	424.533
			74970	7.497e-05	0.7497		0.999872	276.518	2015.67	1035.73	424.479	0.7497	276.518	2015.67	1035.73	424.479
			75015	7.5015e-05	0.75015		0.999872	276.482	2015.41	1035.6	424.425	0.75015	276.482	2015.41	1035.6	424.425
			75060	7.506e-05	0.7506		0.999872	276.447	2015.15	1035.46	424.371	0.7506	276.447	2015.15	1035.46	424.371
			75105	7.5105e-05	0.75105		0.999872	276.412	2014.9	1035.33	424.317	0.75105	276.412	2014.9	1035.33	424.317
			75150	7.515e-05	0.7515		0.999872	276.377	2014.64	1035.2	424.262	0.7515	276.377	2014.64	1035.2	424.262
			75195	7.5195e-05	0.75195		0.999872	276.341	2014.38	1035.07	424.208	0.75195	276.341	2014.38	1035.07	424.208
			75240	7.524e-05	0.7524		0.999872	276.306	2014.13	1034.94	424.154	0.7524	276.306	2014.13	1034.94	424.154
			75285	7.5285e-05	0.75285		0.999872	276.271	2013.87	1034.8	424.1	0.75285	276.271	2013.87	1034.8	424.1
			75330	7.533e-05	0.7533		0.999872	276.236	2013.61	1034.67	424.046	0.7533	276.236	2013.61	1034.67	424.046
			75375	7.5375e-05	0.75375		0.999872	276.2	2013.36	1034.54	423.992	0.75375	276.2	2013.36	1034.54	423.992
			75420	7.542e-05	0.7542		0.999872	276.165	2013.1	1034.41	423.938	0.7542	276.165	2013.1	1034.41	423.938
			75465	7.5465e-05	0.75465		0.999872	276.13	2012.84	1034.28	423.884	0.75465	276.13	2012.84	1034.28	423.884
			75510	7.551e-05	0.7551		0.999872	276.095	2012.59	1034.14	423.83	0.7551	276.095	2012.59	1034.14	423.83
			75555	7.5555e-05	0.75555		0.999872	276.06	2012.33	1034.01	423.776	0.75555	276.06	2012.33	1034.01	423.776
			75600	7.56e-05	0.756		0.999872	276.024	2012.07	1033.88	423.722	0.756	276.024	2012.07	1033.88	423.722
			75645	7.5645e-05	0.75645		0.999872	275.989	2011.82	1033.75	423.668	0.75645	275.989	2011.82	1033.75	423.668
			75690	7.569e-05	0.7569		0.999872	275.954	2011.56	1033.62	423.613	0.7569	275.954	2011.56	1033.62	423.613
			75735	7.5735e-05	0.75735		0.999872	275.919	2011.3	1033.49	423.559	0.75735	275.919	2011.3	1033.49	423.559
			75780	7.578e-05	0.7578		0.999872	275.884	2011.05	1033.35	423.505	0.7578	275.884	2011.05	1033.35	423.505
			75825	7.5825e-05	0.75825		0.999872	275.848	2010.79	1033.22	423.451	0.75825	275.848	2010.79	1033.22	423.451
			75870	7.587e-05	0.7587		0.999872	275.813	2010.53	1033.09	423.397	0.7587	275.813	2010.53	1033.09	423.397
			75915	7.5915e-05	0.75915		0.999872	275.778	2010.28	1032.96	423.343	0.75915	275.778	2010.28	1032.96	423.343
			75960	7.596e-05	0.7596		0.999872	275.743	2010.02	1032.83	423.289	0.7596	275.743	2010.02	1032.83	423.289
			76005	7.6005e-05	0.76005		0.999872	275.708	2009.76	1032.69	423.235	0.76005	275.708	2009.76	1032.69	423.235
			76050	7.605e-05	0.7605		0.999872	275.672	2009.51	1032.56	423.181	0.7605	275.672	2009.51	1032.56	423.181
			76095	7.6095e-05	0.76095		0.999872	275.637	2009.25	1032.43	423.127	0.76095	275.637	2009.25	1032.43	423.127
			76140	7.614e-05	0.7614		0.999872	275.602	2008.99	1032.3	423.073	0.7614	275.602	2008.99	1032.3	423.073
			76185	7.6185e-05	0.76185		0.999872	275.567	2008.74	1032.17	423.019	0.76185	275.567	2008.74	1032.17	423.019
			76230	7.623e-05	0.7623		0.999872	275.532	2008.48	1032.04	422.965	0.7623	275.532	2008.48	1032.04	422.965
			76275	7.6275e-05	0.76275		0.999872	275.497	2008.23	1031.9	422.912	0.76275	275.497	2008.23	1031.9	422.912
			76320	7.632e-05	0.7632		0.999872	275.462	2007.97	1031.77	422.858	0.7632	275.462	2007.97	1031.77	422.858
			76365	7.6365e-05	0.76365		0.999872	275.426	2007.71	1031.64	422.804	0.76365	275.426	2007.71	1031.64	422.804
			76410	7.641e-05	0.7641		0.999872	275.391	2007.46	1031.51	422.75	0.7641	275.391	2007.46	1031.51	422.75
			76455	7.6455e-05	0.76455		0.999872	275.356	2007.2	1031.38	422.696	0.76455	275.356	2007.2	1031.38	422.696
			76500	7.65e-05	0.765		0.999872	275.321	2006.95	1031.25	422.642	0.765	275.321	2006.95	1031.25	422.642
			76545	7.6545e-05	0.76545		0.999872	275.286	2006.69	1031.11	422.588	0.76545	275.286	2006.69	1031.11	422.588
			76590	7.659e-05	0.7659		0.999872	275.251	2006.43	1030.98	422.534	0.7659	275.251	2006.43	1030.98	422.534
			76635	7.6635e-05	0.76635		0.999872	275.216	2006.18	1030.85	422.48	0.76635	275.216	2006.18	1030.85	422.48
			76680	7.668e-05	0.7668		0.999872	275.181	2005.92	1030.72	422.426	0.7668	275.181	2005.92	1030.72	422.426
			76725	7.6725e-05	0.76725		0.999872	275.145	2005.67	1030.59	422.372	0.76725	275.145	2005.67	1030.59	422.372
			76770	7.677e-05	0.7677		0.999872	275.11	2005.41	1030.46	422.318	0.7677	275.11	2005.41	1030.46	422.318
			76815	7.6815e-05	0.76815		0.999872	275.075	2005.15	1030.33	422.265	0.76815	275.075	2005.15	1030.33	422.265
			76860	7.686e-05	0.7686		0.999872	275.04	2004.9	1030.19	422.211	0.7686	275.04	2004.9	1030.19	422.211
			76905	7.6905e-05	0.76905		0.999872	275.005	2004.64	1030.06	422.157	0.76905	275.005	2004.64	1030.06	422.157
			76950	7.695e-05	0.7695		0.999872	274.97	2004.39	1029.93	422.103	0.7695	274.97	2004.39	1029.93	422.103
			76995	7.6995e-05	0.76995		0.999872	274.935	2004.13	1029.8	422.049	0.76995	274.935	2004.13	1029.8	422.049
			77040	7.704e-05	0.7704		0.999872	274.9	2003.88	1029.67	421.995	0.7704	274.9	2003.88	1029.67	421.995
			77085	7.7085e-05	0.77085		0.999872	274.865	2003.62	1029.54	421.942	0.77085	274.865	2003.62	1029.54	421.942
			77130	7.713e-05	0.7713		0.999872	274.83	2003.36	1029.41	421.888	0.7713	274.83	2003.36	1029.41	421.888
			77175	7.7175e-05	0.77175		0.999872	274.795	2003.11	1029.27	421.834	0.77175	274.795	2003.11	1029.27	421.834
			77220	7.722e-05	0.7722		0.999872	274.76	2002.85	1029.14	421.78	0.7722	274.76	2002.85	1029.14	421.78
			77265	7.7265e-05	0.77265		0.999872	274.725	2002.6	1029.01	421.726	0.77265	274.725	2002.6	1029.01	421.726
			77310	7.731e-05	0.7731		0.999872	274.689	2002.34	1028.88	421.672	0.7731	274.689	2002.34	1028.88	421.672
			77355	7.7355e-05	0.77355		0.999872	274.654	2002.09	1028.75	421.619	0.77355	274.654	2002.09	1028.75	421.619
			77400	7.74e-05	0.774		0.999872	274.619	2001.83	1028.62	421.565	0.774	274.619	2001.83	1028.62	421.565
			77445	7.7445e-05	0.77445		0.999872	274.584	2001.58	1028.49	421.511	0.77445	274.584	2001.58	1028.49	421.511
			77490	7.749e-05	0.7749		0.999872	274.549	2001.32	1028.36	421.457	0.7749	274.549	2001.32	1028.36	421.457
			77535	7.7535e-05	0.77535		0.999872	274.514	2001.06	1028.22	421.404	0.77535	274.514	2001.06	1028.22	421.404
			77580	7.758e-05	0.7758		0.999872	274.479	2000.81	1028.09	421.35	0.7758	274.479	2000.81	1028.09	421.35
			77625	7.7625e-05	0.77625		0.999872	274.444	2000.55	1027.96	421.296	0.77625	274.444	2000.55	1027.96	421.296
			77670	7.767e-05	0.7767		0.999872	274.409	2000.3	1027.83	421.242	0.7767	274.409	2000.3	1027.83	421.242
			77715	7.7715e-05	0.77715		0.999872	274.374	2000.04	1027.7	421.189	0.77715	274.374	2000.04	1027.7	421.189
			77760	7.776e-05	0.7776		0.999872	274.339	1999.79	1027.57	421.135	0.7776	274.339	1999.79	1027.57	421.135
			77805	7.7805e-05	0.77805		0.999872	274.304	1999.53	1027.44	421.081	0.77805	274.304	1999.53	1027.44	421.081
			77850	7.785e-05	0.7785		0.999872	274.269	1999.28	1027.31	421.027	0.7785	274.269	1999.28	1027.31	421.027
			77895	7.7895e-05	0.77895		0.999872	274.234	1999.02	1027.18	420.974	0.77895	274.234	1999.02	1027.18	420.974
			77940	7.794e-05	0.7794		0.999872	274.199	1998.77	1027.04	420.92	0.7794	274.199	1998.77	1027.04	420.92
			77985	7.7985e-05	0.77985		0.999872	274.164	1998.51	1026.91	420.866	0.77985	274.164	1998.51	1026.91	420.866
			78030	7.803e-05	0.7803		0.999872	274.129	1998.26	1026.78	420.813	0.7803	274.129	1998.26	1026.78	420.813
			78075	7.8075e-05	0.78075		0.999872	274.094	1998	1026.65	420.759	0.78075	274.094	1998	1026.65	420.759
			78120	7.812e-05	0.7812		0.999872	274.059	1997.75	1026.52	420.705	0.7812	274.059	1997.75	1026.52	420.705
			78165	7.8165e-05	0.78165		0.999872	274.024	1997.49	1026.39	420.652	0.78165	274.024	1997.49	1026.39	420.652
			78210	7.821e-05	0.7821		0.999872	273.99	1997.24	1026.26	420.598	0.7821	273.99	1997.24	1026.26	420.598
			78255	7.8255e-05	0.78255		0.999872	273.955	1996.98	1026.13	420.544	0.78255	273.955	1996.98	1026.13	420.544
			78300	7.83e-05	0.783		0.999872	273.92	1996.73	1026	420.491	0.783	273.92	1996.73	1026	420.491
			78345	7.8345e-05	0.78345		0.999872	273.885	1996.48	1025.87	420.437	0.78345	273.885	1996.48	1025.87	420.437
			78390	7.839e-05	0.7839		0.999872	273.85	1996.22	1025.74	420.383	0.7839	273.85	1996.22	1025.74	420.383
			78435	7.8435e-05	0.78435		0.999872	273.815	1995.97	1025.6	420.33	0.78435	273.815	1995.97	1025.6	420.33
			78480	7.848e-05	0.7848		0.999872	273.78	1995.71	1025.47	420.276	0.7848	273.78	1995.71	1025.47	420.276
			78525	7.8525e-05	0.78525		0.999872	273.745	1995.46	1025.34	420.223	0.78525	273.745	1995.46	1025.34	420.223
			78570	7.857e-05	0.7857		0.999872	273.71	1995.2	1025.21	420.169	0.7857	273.71	1995.2	1025.21	420.169
			78615	7.8615e-05	0.78615		0.999872	273.675	1994.95	1025.08	420.115	0.78615	273.675	1994.95	1025.08	420.115
			78660	7.866e-05	0.7866		0.999872	273.64	1994.69	1024.95	420.062	0.7866	273.64	1994.69	1024.95	420.062
			78705	7.8705e-05	0.78705		0.999872	273.605	1994.44	1024.82	420.008	0.78705	273.605	1994.44	1024.82	420.008
			78750	7.875e-05	0.7875		0.999872	273.57	1994.18	1024.69	419.955	0.7875	273.57	1994.18	1024.69	419.955
			78795	7.8795e-05	0.78795		0.999872	273.536	1993.93	1024.56	419.901	0.78795	273.536	1993.93	1024.56	419.901
			78840	7.884e-05	0.7884		0.999872	273.501	1993.68	1024.43	419.847	0.7884	273.501	1993.68	1024.43	419.847
			78885	7.8885e-05	0.78885		0.999872	273.466	1993.42	1024.3	419.794	0.78885	273.466	1993.42	1024.3	419.794
			78930	7.893e-05	0.7893		0.999872	273.431	1993.17	1024.17	419.74	0.7893	273.431	1993.17	1024.17	419.74
			78975	7.8975e-05	0.78975		0.999872	273.396	1992.91	1024.04	419.687	0.78975	273.396	1992.91	1024.04	419.687
			79020	7.902e-05	0.7902		0.999872	273.361	1992.66	1023.91	419.633	0.7902	273.361	1992.66	1023.91	419.633
			79065	7.9065e-05	0.79065		0.999872	273.326	1992.4	1023.77	419.58	0.79065	273.326	1992.4	1023.77	419.58
			79110	7.911e-05	0.7911		0.999872	273.291	1992.15	1023.64	419.526	0.7911	273.291	1992.15	1023.64	419.526
			79155	7.9155e-05	0.79155		0.999872	273.256	1991.9	1023.51	419.473	0.79155	273.256	1991.9	1023.51	419.473
			79200	7.92e-05	0.792		0.999872	273.222	1991.64	1023.38	419.419	0.792	273.222	1991.64	1023.38	419.419
			79245	7.9245e-05	0.79245		0.999872	273.187	1991.39	1023.25	419.366	0.79245	273.187	1991.39	1023.25	419.366
			79290	7.929e-05	0.7929		0.999872	273.152	1991.13	1023.12	419.312	0.7929	273.152	1991.13	1023.12	419.312
			79335	7.9335e-05	0.79335		0.999872	273.117	1990.88	1022.99	419.259	0.79335	273.117	1990.88	1022.99	419.259
			79380	7.938e-05	0.7938		0.999872	273.082	1990.63	1022.86	419.205	0.7938	273.082	1990.63	1022.86	419.205
			79425	7.9425e-05	0.79425		0.999872	273.047	1990.37	1022.73	419.152	0.79425	273.047	1990.37	1022.73	419.152
			79470	7.947e-05	0.7947		0.999872	273.013	1990.12	1022.6	419.098	0.7947	273.013	1990.12	1022.6	419.098
			79515	7.9515e-05	0.79515		0.999872	272.978	1989.86	1022.47	419.045	0.79515	272.978	1989.86	1022.47	419.045
			79560	7.956e-05	0.7956		0.999872	272.943	1989.61	1022.34	418.991	0.7956	272.943	1989.61	1022.34	418.991
			79605	7.9605e-05	0.79605		0.999872	272.908	1989.36	1022.21	418.938	0.79605	272.908	1989.36	1022.21	418.938
			79650	7.965e-05	0.7965		0.999872	272.873	1989.1	1022.08	418.884	0.7965	272.873	1989.1	1022.08	418.884
			79695	7.9695e-05	0.79695		0.999872	272.838	1988.85	1021.95	418.831	0.79695	272.838	1988.85	1021.95	418.831
			79740	7.974e-05	0.7974		0.999872	272.804	1988.6	1021.82	418.778	0.7974	272.804	1988.6	1021.82	418.778
			79785	7.9785e-05	0.79785		0.999872	272.769	1988.34	1021.69	418.724	0.79785	272.769	1988.34	1021.69	418.724
			79830	7.983e-05	0.7983		0.999872	272.734	1988.09	1021.56	418.671	0.7983	272.734	1988.09	1021.56	418.671
			79875	7.9875e-05	0.79875		0.999872	272.699	1987.83	1021.43	418.617	0.79875	272.699	1987.83	1021.43	418.617
			79920	7.992e-05	0.7992		0.999872	272.665	1987.58	1021.3	418.564	0.7992	272.665	1987.58	1021.3	418.564
			79965	7.9965e-05	0.79965		0.999872	272.63	1987.33	1021.17	418.511	0.79965	272.63	1987.33	1021.17	418.511
			80010	8.001e-05	0.8001		0.999872	272.595	1987.07	1021.04	418.457	0.8001	272.595	1987.07	1021.04	418.457
			80055	8.0055e-05	0.80055		0.999872	272.56	1986.82	1020.91	418.404	0.80055	272.56	1986.82	1020.91	418.404
			80100	8.01e-05	0.801		0.999872	272.525	1986.57	1020.77	418.35	0.801	272.525	1986.57	1020.77	418.35
			80145	8.0145e-05	0.80145		0.999872	272.491	1986.31	1020.64	418.297	0.80145	272.491	1986.31	1020.64	418.297
			80190	8.019e-05	0.8019		0.999872	272.456	1986.06	1020.51	418.244	0.8019	272.456	1986.06	1020.51	418.244
			80235	8.0235e-05	0.80235		0.999872	272.421	1985.81	1020.38	418.19	0.80235	272.421	1985.81	1020.38	418.19
			80280	8.028e-05	0.8028		0.999872	272.386	1985.55	1020.25	418.137	0.8028	272.386	1985.55	1020.25	418.137
			80325	8.0325e-05	0.80325		0.999872	272.352	1985.3	1020.12	418.084	0.80325	272.352	1985.3	1020.12	418.084
			80370	8.037e-05	0.8037		0.999872	272.317	1985.05	1019.99	418.03	0.8037	272.317	1985.05	1019.99	418.03
			80415	8.0415e-05	0.80415		0.999872	272.282	1984.79	1019.86	417.977	0.80415	272.282	1984.79	1019.86	417.977
			80460	8.046e-05	0.8046		0.999872	272.247	1984.54	1019.73	417.924	0.8046	272.247	1984.54	1019.73	417.924
			80505	8.0505e-05	0.80505		0.999872	272.213	1984.29	1019.6	417.87	0.80505	272.213	1984.29	1019.6	417.87
			80550	8.055e-05	0.8055		0.999872	272.178	1984.03	1019.47	417.817	0.8055	272.178	1984.03	1019.47	417.817
			80595	8.0595e-05	0.80595		0.999872	272.143	1983.78	1019.34	417.764	0.80595	272.143	1983.78	1019.34	417.764
			80640	8.064e-05	0.8064		0.999872	272.109	1983.53	1019.21	417.71	0.8064	272.109	1983.53	1019.21	417.71
			80685	8.0685e-05	0.80685		0.999872	272.074	1983.27	1019.08	417.657	0.80685	272.074	1983.27	1019.08	417.657
			80730	8.073e-05	0.8073		0.999872	272.039	1983.02	1018.95	417.604	0.8073	272.039	1983.02	1018.95	417.604
			80775	8.0775e-05	0.80775		0.999872	272.004	1982.77	1018.82	417.551	0.80775	272.004	1982.77	1018.82	417.551
			80820	8.082e-05	0.8082		0.999872	271.97	1982.52	1018.69	417.497	0.8082	271.97	1982.52	1018.69	417.497
			80865	8.0865e-05	0.80865		0.999872	271.935	1982.26	1018.56	417.444	0.80865	271.935	1982.26	1018.56	417.444
			80910	8.091e-05	0.8091		0.999872	271.9	1982.01	1018.43	417.391	0.8091	271.9	1982.01	1018.43	417.391
			80955	8.0955e-05	0.80955		0.999872	271.866	1981.76	1018.3	417.338	0.80955	271.866	1981.76	1018.3	417.338
			81000	8.1e-05	0.81		0.999872	271.831	1981.5	1018.17	417.284	0.81	271.831	1981.5	1018.17	417.284
			81045	8.1045e-05	0.81045		0.999872	271.796	1981.25	1018.04	417.231	0.81045	271.796	1981.25	1018.04	417.231
			81090	8.109e-05	0.8109		0.999872	271.762	1981	1017.91	417.178	0.8109	271.762	1981	1017.91	417.178
			81135	8.1135e-05	0.81135		0.999872	271.727	1980.75	1017.78	417.125	0.81135	271.727	1980.75	1017.78	417.125
			81180	8.118e-05	0.8118		0.999872	271.692	1980.49	1017.65	417.071	0.8118	271.692	1980.49	1017.65	417.071
			81225	8.1225e-05	0.81225		0.999872	271.658	1980.24	1017.52	417.018	0.81225	271.658	1980.24	1017.52	417.018
			81270	8.127e-05	0.8127		0.999872	271.623	1979.99	1017.39	416.965	0.8127	271.623	1979.99	1017.39	416.965
			81315	8.1315e-05	0.81315		0.999872	271.588	1979.74	1017.26	416.912	0.81315	271.588	1979.74	1017.26	416.912
			81360	8.136e-05	0.8136		0.999872	271.554	1979.48	1017.14	416.859	0.8136	271.554	1979.48	1017.14	416.859
			81405	8.1405e-05	0.81405		0.999872	271.519	1979.23	1017.01	416.806	0.81405	271.519	1979.23	1017.01	416.806
			81450	8.145e-05	0.8145		0.999872	271.484	1978.98	1016.88	416.752	0.8145	271.484	1978.98	1016.88	416.752
			81495	8.1495e-05	0.81495		0.999872	271.45	1978.73	1016.75	416.699	0.81495	271.45	1978.73	1016.75	416.699
			81540	8.154e-05	0.8154		0.999872	271.415	1978.47	1016.62	416.646	0.8154	271.415	1978.47	1016.62	416.646
			81585	8.1585e-05	0.81585		0.999872	271.381	1978.22	1016.49	416.593	0.81585	271.381	1978.22	1016.49	416.593
			81630	8.163e-05	0.8163		0.999872	271.346	1977.97	1016.36	416.54	0.8163	271.346	1977.97	1016.36	416.54
			81675	8.1675e-05	0.81675		0.999872	271.311	1977.72	1016.23	416.487	0.81675	271.311	1977.72	1016.23	416.487
			81720	8.172e-05	0.8172		0.999872	271.277	1977.46	1016.1	416.433	0.8172	271.277	1977.46	1016.1	416.433
			81765	8.1765e-05	0.81765		0.999872	271.242	1977.21	1015.97	416.38	0.81765	271.242	1977.21	1015.97	416.38
			81810	8.181e-05	0.8181		0.999872	271.207	1976.96	1015.84	416.327	0.8181	271.207	1976.96	1015.84	416.327
			81855	8.1855e-05	0.81855		0.999872	271.173	1976.71	1015.71	416.274	0.81855	271.173	1976.71	1015.71	416.274
			81900	8.19e-05	0.819		0.999872	271.138	1976.46	1015.58	416.221	0.819	271.138	1976.46	1015.58	416.221
			81945	8.1945e-05	0.81945		0.999872	271.104	1976.2	1015.45	416.168	0.81945	271.104	1976.2	1015.45	416.168
			81990	8.199e-05	0.8199		0.999872	271.069	1975.95	1015.32	416.115	0.8199	271.069	1975.95	1015.32	416.115
			82035	8.2035e-05	0.82035		0.999872	271.035	1975.7	1015.19	416.062	0.82035	271.035	1975.7	1015.19	416.062
			82080	8.208e-05	0.8208		0.999872	271	1975.45	1015.06	416.009	0.8208	271	1975.45	1015.06	416.009
			82125	8.2125e-05	0.82125		0.999872	270.965	1975.2	1014.93	415.956	0.82125	270.965	1975.2	1014.93	415.956
			82170	8.217e-05	0.8217		0.999872	270.931	1974.94	1014.8	415.903	0.8217	270.931	1974.94	1014.8	415.903
			82215	8.2215e-05	0.82215		0.999872	270.896	1974.69	1014.67	415.85	0.82215	270.896	1974.69	1014.67	415.85
			82260	8.226e-05	0.8226		0.999872	270.862	1974.44	1014.54	415.796	0.8226	270.862	1974.44	1014.54	415.796
			82305	8.2305e-05	0.82305		0.999872	270.827	1974.19	1014.41	415.743	0.82305	270.827	1974.19	1014.41	415.743
			82350	8.235e-05	0.8235		0.999872	270.793	1973.94	1014.28	415.69	0.8235	270.793	1973.94	1014.28	415.69
			82395	8.2395e-05	0.82395		0.999872	270.758	1973.68	1014.16	415.637	0.82395	270.758	1973.68	1014.16	415.637
			82440	8.244e-05	0.8244		0.999872	270.724	1973.43	1014.03	415.584	0.8244	270.724	1973.43	1014.03	415.584
			82485	8.2485e-05	0.82485		0.999872	270.689	1973.18	1013.9	415.531	0.82485	270.689	1973.18	1013.9	415.531
			82530	8.253e-05	0.8253		0.999872	270.654	1972.93	1013.77	415.478	0.8253	270.654	1972.93	1013.77	415.478
			82575	8.2575e-05	0.82575		0.999872	270.62	1972.68	1013.64	415.425	0.82575	270.62	1972.68	1013.64	415.425
			82620	8.262e-05	0.8262		0.999872	270.585	1972.43	1013.51	415.372	0.8262	270.585	1972.43	1013.51	415.372
			82665	8.2665e-05	0.82665		0.999872	270.551	1972.17	1013.38	415.319	0.82665	270.551	1972.17	1013.38	415.319
			82710	8.271e-05	0.8271		0.999872	270.516	1971.92	1013.25	415.266	0.8271	270.516	1971.92	1013.25	415.266
			82755	8.2755e-05	0.82755		0.999872	270.482	1971.67	1013.12	415.213	0.82755	270.482	1971.67	1013.12	415.213
			82800	8.28e-05	0.828		0.999872	270.447	1971.42	1012.99	415.16	0.828	270.447	1971.42	1012.99	415.16
			82845	8.2845e-05	0.82845		0.999872	270.413	1971.17	1012.86	415.107	0.82845	270.413	1971.17	1012.86	415.107
			82890	8.289e-05	0.8289		0.999872	270.378	1970.92	1012.73	415.055	0.8289	270.378	1970.92	1012.73	415.055
			82935	8.2935e-05	0.82935		0.999872	270.344	1970.66	1012.6	415.002	0.82935	270.344	1970.66	1012.6	415.002
			82980	8.298e-05	0.8298		0.999872	270.309	1970.41	1012.47	414.949	0.8298	270.309	1970.41	1012.47	414.949
			83025	8.3025e-05	0.83025		0.999872	270.275	1970.16	1012.35	414.896	0.83025	270.275	1970.16	1012.35	414.896
			83070	8.307e-05	0.8307		0.999872	270.24	1969.91	1012.22	414.843	0.8307	270.24	1969.91	1012.22	414.843
			83115	8.3115e-05	0.83115		0.999872	270.206	1969.66	1012.09	414.79	0.83115	270.206	1969.66	1012.09	414.79
			83160	8.316e-05	0.8316		0.999872	270.171	1969.41	1011.96	414.737	0.8316	270.171	1969.41	1011.96	414.737
			83205	8.3205e-05	0.83205		0.999872	270.137	1969.16	1011.83	414.684	0.83205	270.137	1969.16	1011.83	414.684
			83250	8.325e-05	0.8325		0.999872	270.103	1968.91	1011.7	414.631	0.8325	270.103	1968.91	1011.7	414.631
			83295	8.3295e-05	0.83295		0.999872	270.068	1968.65	1011.57	414.578	0.83295	270.068	1968.65	1011.57	414.578
			83340	8.334e-05	0.8334		0.999872	270.034	1968.4	1011.44	414.525	0.8334	270.034	1968.4	1011.44	414.525
			83385	8.3385e-05	0.83385		0.999872	269.999	1968.15	1011.31	414.472	0.83385	269.999	1968.15	1011.31	414.472
			83430	8.343e-05	0.8343		0.999872	269.965	1967.9	1011.18	414.42	0.8343	269.965	1967.9	1011.18	414.42
			83475	8.3475e-05	0.83475		0.999872	269.93	1967.65	1011.05	414.367	0.83475	269.93	1967.65	1011.05	414.367
			83520	8.352e-05	0.8352		0.999872	269.896	1967.4	1010.93	414.314	0.8352	269.896	1967.4	1010.93	414.314
			83565	8.3565e-05	0.83565		0.999872	269.861	1967.15	1010.8	414.261	0.83565	269.861	1967.15	1010.8	414.261
			83610	8.361e-05	0.8361		0.999872	269.827	1966.9	1010.67	414.208	0.8361	269.827	1966.9	1010.67	414.208
			83655	8.3655e-05	0.83655		0.999872	269.793	1966.65	1010.54	414.155	0.83655	269.793	1966.65	1010.54	414.155
			83700	8.37e-05	0.837		0.999872	269.758	1966.4	1010.41	414.103	0.837	269.758	1966.4	1010.41	414.103
			83745	8.3745e-05	0.83745		0.999872	269.724	1966.14	1010.28	414.05	0.83745	269.724	1966.14	1010.28	414.05
			83790	8.379e-05	0.8379		0.999872	269.689	1965.89	1010.15	413.997	0.8379	269.689	1965.89	1010.15	413.997
			83835	8.3835e-05	0.83835		0.999872	269.655	1965.64	1010.02	413.944	0.83835	269.655	1965.64	1010.02	413.944
			83880	8.388e-05	0.8388		0.999872	269.621	1965.39	1009.89	413.891	0.8388	269.621	1965.39	1009.89	413.891
			83925	8.3925e-05	0.83925		0.999872	269.586	1965.14	1009.77	413.838	0.83925	269.586	1965.14	1009.77	413.838
			83970	8.397e-05	0.8397		0.999872	269.552	1964.89	1009.64	413.786	0.8397	269.552	1964.89	1009.64	413.786
			84015	8.4015e-05	0.84015		0.999872	269.517	1964.64	1009.51	413.733	0.84015	269.517	1964.64	1009.51	413.733
			84060	8.406e-05	0.8406		0.999872	269.483	1964.39	1009.38	413.68	0.8406	269.483	1964.39	1009.38	413.68
			84105	8.4105e-05	0.84105		0.999872	269.449	1964.14	1009.25	413.627	0.84105	269.449	1964.14	1009.25	413.627
			84150	8.415e-05	0.8415		0.999872	269.414	1963.89	1009.12	413.575	0.8415	269.414	1963.89	1009.12	413.575
			84195	8.4195e-05	0.84195		0.999872	269.38	1963.64	1008.99	413.522	0.84195	269.38	1963.64	1008.99	413.522
			84240	8.424e-05	0.8424		0.999872	269.346	1963.39	1008.86	413.469	0.8424	269.346	1963.39	1008.86	413.469
			84285	8.4285e-05	0.84285		0.999872	269.311	1963.14	1008.74	413.416	0.84285	269.311	1963.14	1008.74	413.416
			84330	8.433e-05	0.8433		0.999872	269.277	1962.89	1008.61	413.364	0.8433	269.277	1962.89	1008.61	413.364
			84375	8.4375e-05	0.84375		0.999872	269.242	1962.64	1008.48	413.311	0.84375	269.242	1962.64	1008.48	413.311
			84420	8.442e-05	0.8442		0.999872	269.208	1962.39	1008.35	413.258	0.8442	269.208	1962.39	1008.35	413.258
			84465	8.4465e-05	0.84465		0.999872	269.174	1962.14	1008.22	413.205	0.84465	269.174	1962.14	1008.22	413.205
			84510	8.451e-05	0.8451		0.999872	269.139	1961.89	1008.09	413.153	0.8451	269.139	1961.89	1008.09	413.153
			84555	8.4555e-05	0.84555		0.999872	269.105	1961.63	1007.96	413.1	0.84555	269.105	1961.63	1007.96	413.1
			84600	8.46e-05	0.846		0.999872	269.071	1961.38	1007.84	413.047	0.846	269.071	1961.38	1007.84	413.047
			84645	8.4645e-05	0.84645		0.999872	269.036	1961.13	1007.71	412.995	0.84645	269.036	1961.13	1007.71	412.995
			84690	8.469e-05	0.8469		0.999872	269.002	1960.88	1007.58	412.942	0.8469	269.002	1960.88	1007.58	412.942
			84735	8.4735e-05	0.84735		0.999872	268.968	1960.63	1007.45	412.889	0.84735	268.968	1960.63	1007.45	412.889
			84780	8.478e-05	0.8478		0.999872	268.934	1960.38	1007.32	412.837	0.8478	268.934	1960.38	1007.32	412.837
			84825	8.4825e-05	0.84825		0.999872	268.899	1960.13	1007.19	412.784	0.84825	268.899	1960.13	1007.19	412.784
			84870	8.487e-05	0.8487		0.999872	268.865	1959.88	1007.06	412.731	0.8487	268.865	1959.88	1007.06	412.731
			84915	8.4915e-05	0.84915		0.999872	268.831	1959.63	1006.94	412.679	0.84915	268.831	1959.63	1006.94	412.679
			84960	8.496e-05	0.8496		0.999872	268.796	1959.38	1006.81	412.626	0.8496	268.796	1959.38	1006.81	412.626
			85005	8.5005e-05	0.85005		0.999872	268.762	1959.13	1006.68	412.573	0.85005	268.762	1959.13	1006.68	412.573
			85050	8.505e-05	0.8505		0.999872	268.728	1958.88	1006.55	412.521	0.8505	268.728	1958.88	1006.55	412.521
			85095	8.5095e-05	0.85095		0.999872	268.693	1958.63	1006.42	412.468	0.85095	268.693	1958.63	1006.42	412.468
			85140	8.514e-05	0.8514		0.999872	268.659	1958.38	1006.29	412.415	0.8514	268.659	1958.38	1006.29	412.415
			85185	8.5185e-05	0.85185		0.999872	268.625	1958.13	1006.17	412.363	0.85185	268.625	1958.13	1006.17	412.363
			85230	8.523e-05	0.8523		0.999872	268.591	1957.88	1006.04	412.31	0.8523	268.591	1957.88	1006.04	412.31
			85275	8.5275e-05	0.85275		0.999872	268.556	1957.63	1005.91	412.258	0.85275	268.556	1957.63	1005.91	412.258
			85320	8.532e-05	0.8532		0.999872	268.522	1957.39	1005.78	412.205	0.8532	268.522	1957.39	1005.78	412.205
			85365	8.5365e-05	0.85365		0.999872	268.488	1957.14	1005.65	412.152	0.85365	268.488	1957.14	1005.65	412.152
			85410	8.541e-05	0.8541		0.999872	268.454	1956.89	1005.52	412.1	0.8541	268.454	1956.89	1005.52	412.1
			85455	8.5455e-05	0.85455		0.999872	268.419	1956.64	1005.4	412.047	0.85455	268.419	1956.64	1005.4	412.047
			85500	8.55e-05	0.855		0.999872	268.385	1956.39	1005.27	411.995	0.855	268.385	1956.39	1005.27	411.995
			85545	8.5545e-05	0.85545		0.999872	268.351	1956.14	1005.14	411.942	0.85545	268.351	1956.14	1005.14	411.942
			85590	8.559e-05	0.8559		0.999872	268.317	1955.89	1005.01	411.89	0.8559	268.317	1955.89	1005.01	411.89
			85635	8.5635e-05	0.85635		0.999872	268.282	1955.64	1004.88	411.837	0.85635	268.282	1955.64	1004.88	411.837
			85680	8.568e-05	0.8568		0.999872	268.248	1955.39	1004.75	411.785	0.8568	268.248	1955.39	1004.75	411.785
			85725	8.5725e-05	0.85725		0.999872	268.214	1955.14	1004.63	411.732	0.85725	268.214	1955.14	1004.63	411.732
			85770	8.577e-05	0.8577		0.999872	268.18	1954.89	1004.5	411.68	0.8577	268.18	1954.89	1004.5	411.68
			85815	8.5815e-05	0.85815		0.999872	268.146	1954.64	1004.37	411.627	0.85815	268.146	1954.64	1004.37	411.627
			85860	8.586e-05	0.8586		0.999872	268.111	1954.39	1004.24	411.575	0.8586	268.111	1954.39	1004.24	411.575
			85905	8.5905e-05	0.85905		0.999872	268.077	1954.14	1004.11	411.522	0.85905	268.077	1954.14	1004.11	411.522
			85950	8.595e-05	0.8595		0.999872	268.043	1953.89	1003.99	411.47	0.8595	268.043	1953.89	1003.99	411.47
			85995	8.5995e-05	0.85995		0.999872	268.009	1953.64	1003.86	411.417	0.85995	268.009	1953.64	1003.86	411.417
			86040	8.604e-05	0.8604		0.999872	267.975	1953.39	1003.73	411.365	0.8604	267.975	1953.39	1003.73	411.365
			86085	8.6085e-05	0.86085		0.999872	267.94	1953.14	1003.6	411.312	0.86085	267.94	1953.14	1003.6	411.312
			86130	8.613e-05	0.8613		0.999872	267.906	1952.9	1003.47	411.26	0.8613	267.906	1952.9	1003.47	411.26
			86175	8.6175e-05	0.86175		0.999872	267.872	1952.65	1003.35	411.207	0.86175	267.872	1952.65	1003.35	411.207
			86220	8.622e-05	0.8622		0.999872	267.838	1952.4	1003.22	411.155	0.8622	267.838	1952.4	1003.22	411.155
			86265	8.6265e-05	0.86265		0.999872	267.804	1952.15	1003.09	411.102	0.86265	267.804	1952.15	1003.09	411.102
			86310	8.631e-05	0.8631		0.999872	267.77	1951.9	1002.96	411.05	0.8631	267.77	1951.9	1002.96	411.05
			86355	8.6355e-05	0.86355		0.999872	267.735	1951.65	1002.83	410.997	0.86355	267.735	1951.65	1002.83	410.997
			86400	8.64e-05	0.864		0.999872	267.701	1951.4	1002.71	410.945	0.864	267.701	1951.4	1002.71	410.945
			86445	8.6445e-05	0.86445		0.999872	267.667	1951.15	1002.58	410.893	0.86445	267.667	1951.15	1002.58	410.893
			86490	8.649e-05	0.8649		0.999872	267.633	1950.9	1002.45	410.84	0.8649	267.633	1950.9	1002.45	410.84
			86535	8.6535e-05	0.86535		0.999872	267.599	1950.65	1002.32	410.788	0.86535	267.599	1950.65	1002.32	410.788
			86580	8.658e-05	0.8658		0.999872	267.565	1950.41	1002.19	410.735	0.8658	267.565	1950.41	1002.19	410.735
			86625	8.6625e-05	0.86625		0.999872	267.531	1950.16	1002.07	410.683	0.86625	267.531	1950.16	1002.07	410.683
			86670	8.667e-05	0.8667		0.999872	267.496	1949.91	1001.94	410.63	0.8667	267.496	1949.91	1001.94	410.63
			86715	8.6715e-05	0.86715		0.999872	267.462	1949.66	1001.81	410.578	0.86715	267.462	1949.66	1001.81	410.578
			86760	8.676e-05	0.8676		0.999872	267.428	1949.41	1001.68	410.526	0.8676	267.428	1949.41	1001.68	410.526
			86805	8.6805e-05	0.86805		0.999872	267.394	1949.16	1001.56	410.473	0.86805	267.394	1949.16	1001.56	410.473
			86850	8.685e-05	0.8685		0.999872	267.36	1948.91	1001.43	410.421	0.8685	267.36	1948.91	1001.43	410.421
			86895	8.6895e-05	0.86895		0.999872	267.326	1948.66	1001.3	410.369	0.86895	267.326	1948.66	1001.3	410.369
			86940	8.694e-05	0.8694		0.999872	267.292	1948.42	1001.17	410.316	0.8694	267.292	1948.42	1001.17	410.316
			86985	8.6985e-05	0.86985		0.999872	267.258	1948.17	1001.04	410.264	0.86985	267.258	1948.17	1001.04	410.264
			87030	8.703e-05	0.8703		0.999872	267.224	1947.92	1000.92	410.212	0.8703	267.224	1947.92	1000.92	410.212
			87075	8.7075e-05	0.87075		0.999872	267.189	1947.67	1000.79	410.159	0.87075	267.189	1947.67	1000.79	410.159
			87120	8.712e-05	0.8712		0.999872	267.155	1947.42	1000.66	410.107	0.8712	267.155	1947.42	1000.66	410.107
			87165	8.7165e-05	0.87165		0.999872	267.121	1947.17	1000.53	410.055	0.87165	267.121	1947.17	1000.53	410.055
			87210	8.721e-05	0.8721		0.999872	267.087	1946.93	1000.41	410.002	0.8721	267.087	1946.93	1000.41	410.002
			87255	8.7255e-05	0.87255		0.999872	267.053	1946.68	1000.28	409.95	0.87255	267.053	1946.68	1000.28	409.95
			87300	8.73e-05	0.873		0.999872	267.019	1946.43	1000.15	409.898	0.873	267.019	1946.43	1000.15	409.898
			87345	8.7345e-05	0.87345		0.999872	266.985	1946.18	1000.02	409.845	0.87345	266.985	1946.18	1000.02	409.845
			87390	8.739e-05	0.8739		0.999872	266.951	1945.93	999.895	409.793	0.8739	266.951	1945.93	999.895	409.793
			87435	8.7435e-05	0.87435		0.999872	266.917	1945.68	999.768	409.741	0.87435	266.917	1945.68	999.768	409.741
			87480	8.748e-05	0.8748		0.999872	266.883	1945.44	999.64	409.689	0.8748	266.883	1945.44	999.64	409.689
			87525	8.7525e-05	0.87525		0.999872	266.849	1945.19	999.513	409.636	0.87525	266.849	1945.19	999.513	409.636
			87570	8.757e-05	0.8757		0.999872	266.815	1944.94	999.385	409.584	0.8757	266.815	1944.94	999.385	409.584
			87615	8.7615e-05	0.87615		0.999872	266.781	1944.69	999.258	409.532	0.87615	266.781	1944.69	999.258	409.532
			87660	8.766e-05	0.8766		0.999872	266.747	1944.44	999.13	409.48	0.8766	266.747	1944.44	999.13	409.48
			87705	8.7705e-05	0.87705		0.999872	266.713	1944.2	999.003	409.427	0.87705	266.713	1944.2	999.003	409.427
			87750	8.775e-05	0.8775		0.999872	266.679	1943.95	998.875	409.375	0.8775	266.679	1943.95	998.875	409.375
			87795	8.7795e-05	0.87795		0.999872	266.645	1943.7	998.748	409.323	0.87795	266.645	1943.7	998.748	409.323
			87840	8.784e-05	0.8784		0.999872	266.611	1943.45	998.621	409.271	0.8784	266.611	1943.45	998.621	409.271
			87885	8.7885e-05	0.87885		0.999872	266.577	1943.2	998.493	409.219	0.87885	266.577	1943.2	998.493	409.219
			87930	8.793e-05	0.8793		0.999872	266.543	1942.96	998.366	409.166	0.8793	266.543	1942.96	998.366	409.166
			87975	8.7975e-05	0.87975		0.999872	266.509	1942.71	998.238	409.114	0.87975	266.509	1942.71	998.238	409.114
			88020	8.802e-05	0.8802		0.999872	266.475	1942.46	998.111	409.062	0.8802	266.475	1942.46	998.111	409.062
			88065	8.8065e-05	0.88065		0.999872	266.441	1942.21	997.984	409.01	0.88065	266.441	1942.21	997.984	409.01
			88110	8.811e-05	0.8811		0.999872	266.407	1941.96	997.857	408.958	0.8811	266.407	1941.96	997.857	408.958
			88155	8.8155e-05	0.88155		0.999872	266.373	1941.72	997.729	408.905	0.88155	266.373	1941.72	997.729	408.905
			88200	8.82e-05	0.882		0.999872	266.339	1941.47	997.602	408.853	0.882	266.339	1941.47	997.602	408.853
			88245	8.8245e-05	0.88245		0.999872	266.305	1941.22	997.475	408.801	0.88245	266.305	1941.22	997.475	408.801
			88290	8.829e-05	0.8829		0.999872	266.271	1940.97	997.347	408.749	0.8829	266.271	1940.97	997.347	408.749
			88335	8.8335e-05	0.88335		0.999872	266.237	1940.73	997.22	408.697	0.88335	266.237	1940.73	997.22	408.697
			88380	8.838e-05	0.8838		0.999872	266.203	1940.48	997.093	408.645	0.8838	266.203	1940.48	997.093	408.645
			88425	8.8425e-05	0.88425		0.999872	266.169	1940.23	996.966	408.593	0.88425	266.169	1940.23	996.966	408.593
			88470	8.847e-05	0.8847		0.999872	266.135	1939.98	996.839	408.54	0.8847	266.135	1939.98	996.839	408.54
			88515	8.8515e-05	0.88515		0.999872	266.101	1939.74	996.711	408.488	0.88515	266.101	1939.74	996.711	408.488
			88560	8.856e-05	0.8856		0.999872	266.067	1939.49	996.584	408.436	0.8856	266.067	1939.49	996.584	408.436
			88605	8.8605e-05	0.88605		0.999872	266.033	1939.24	996.457	408.384	0.88605	266.033	1939.24	996.457	408.384
			88650	8.865e-05	0.8865		0.999872	265.999	1938.99	996.33	408.332	0.8865	265.999	1938.99	996.33	408.332
			88695	8.8695e-05	0.88695		0.999872	265.965	1938.75	996.203	408.28	0.88695	265.965	1938.75	996.203	408.28
			88740	8.874e-05	0.8874		0.999872	265.931	1938.5	996.076	408.228	0.8874	265.931	1938.5	996.076	408.228
			88785	8.8785e-05	0.88785		0.999872	265.897	1938.25	995.949	408.176	0.88785	265.897	1938.25	995.949	408.176
			88830	8.883e-05	0.8883		0.999872	265.863	1938	995.822	408.124	0.8883	265.863	1938	995.822	408.124
			88875	8.8875e-05	0.88875		0.999872	265.83	1937.76	995.695	408.072	0.88875	265.83	1937.76	995.695	408.072
			88920	8.892e-05	0.8892		0.999872	265.796	1937.51	995.568	408.02	0.8892	265.796	1937.51	995.568	408.02
			88965	8.8965e-05	0.88965		0.999872	265.762	1937.26	995.441	407.968	0.88965	265.762	1937.26	995.441	407.968
			89010	8.901e-05	0.8901		0.999872	265.728	1937.02	995.314	407.915	0.8901	265.728	1937.02	995.314	407.915
			89055	8.9055e-05	0.89055		0.999872	265.694	1936.77	995.187	407.863	0.89055	265.694	1936.77	995.187	407.863
			89100	8.91e-05	0.891		0.999872	265.66	1936.52	995.06	407.811	0.891	265.66	1936.52	995.06	407.811
			89145	8.9145e-05	0.89145		0.999872	265.626	1936.27	994.933	407.759	0.89145	265.626	1936.27	994.933	407.759
			89190	8.919e-05	0.8919		0.999872	265.592	1936.03	994.806	407.707	0.8919	265.592	1936.03	994.806	407.707
			89235	8.9235e-05	0.89235		0.999872	265.558	1935.78	994.679	407.655	0.89235	265.558	1935.78	994.679	407.655
			89280	8.928e-05	0.8928		0.999872	265.524	1935.53	994.552	407.603	0.8928	265.524	1935.53	994.552	407.603
			89325	8.9325e-05	0.89325		0.999872	265.491	1935.29	994.425	407.551	0.89325	265.491	1935.29	994.425	407.551
			89370	8.937e-05	0.8937		0.999872	265.457	1935.04	994.299	407.499	0.8937	265.457	1935.04	994.299	407.499
			89415	8.9415e-05	0.89415		0.999872	265.423	1934.79	994.172	407.447	0.89415	265.423	1934.79	994.172	407.447
			89460	8.946e-05	0.8946		0.999872	265.389	1934.55	994.045	407.395	0.8946	265.389	1934.55	994.045	407.395
			89505	8.9505e-05	0.89505		0.999872	265.355	1934.3	993.918	407.343	0.89505	265.355	1934.3	993.918	407.343
			89550	8.955e-05	0.8955		0.999872	265.321	1934.05	993.791	407.291	0.8955	265.321	1934.05	993.791	407.291
			89595	8.9595e-05	0.89595		0.999872	265.287	1933.81	993.664	407.24	0.89595	265.287	1933.81	993.664	407.24
			89640	8.964e-05	0.8964		0.999872	265.254	1933.56	993.538	407.188	0.8964	265.254	1933.56	993.538	407.188
			89685	8.9685e-05	0.89685		0.999872	265.22	1933.31	993.411	407.136	0.89685	265.22	1933.31	993.411	407.136
[truncated: 20,231 more rows]

## Sheet: Supp.Fig 6  avg b counterion
time in ps	10	100	1000	10000
normalized B-factor difference in percent (LYR, Asp 85, Asp 212, HOH1, HOH2, HOH3)	4.32	1.92	-0.5	-0.33
